# Supplementary material for: DNA-Dependent Binding of Nargenicin to DnaE1 Inhibits Replication in Mycobacterium tuberculosis
Source: ACS Infect Dis. 2022 Feb 10;8(3):612–25. doi: 10.1021/acsinfecdis.1c00643 (PMC8922275; doi:10.1021/acsinfecdis.1c00643)
Supplement: Supplementary file 2 — id1c00643_si_002.xlsx [file id1c00643_si_002.xlsx]

## Sheet: RNAseq_DE_genelist
Output genelists of RNA-seq differerential gene expression analysis (NRG 10x MIC vs UT)
Locus	Name	baseMean	log2FoldChange	lfcSE	stat	pvalue	padj	Function	Product	UniProt_AC	Mycobrowser_Functional_Category	Orthologues M. smegmatis	Comments	Essential_TN	Essential_Ci
Rv3260c	whiB2	1437.51	-4.49847	0.162369	-27.7053	6.03256e-169	2.20133e-166	Involved in transcriptional mechanism.	Probable transcriptional regulatory protein WhiB-like WhiB2	O53353	regulatory proteins	0	Rv3260c, (MTV015.05c), len: 89 aa. Probable whiB2 (alternate gene name: whmD), WhiB-like regulatory protein (see Hutter & Dick 1999), similar to WhiB paralogue of Streptomyces coelicolor, wblE gene product (85 aa). Equivalent to Q9CCK0|WHIB2|ML0760 putative transcriptional regulator from Mycobacterium leprae (89 aa), FASTA scores: opt: 550, E(): 6.1e-31, (85.4% identity in 89 aa overlap). Also si…	Essential	Essential
Rv2624c	Rv2624c	179.821	-3.93031	0.2859	-13.7472	5.29741e-43	1.44652e-41	Function unknown	Universal stress protein family protein	P9WFD5	virulence, detoxification, adaptation	MSMEG_3939	Rv2624c, (MTCY01A10.08), len: 272 aa. Universal stress protein family protein, similar to several Streptomyces proteins e.g. Q9RIY5|SCJ1.29c hypothetical 30.1 KDA protein from Streptomyces coelicolor (283 aa), FASTA scores: opt: 260, E(): 5e-09, (32.05% identity in 290 aa overlap). Also similar to Mycobacterium tuberculosis proteins O53474|Rv2028c|MTV018.15c (279 aa), FASTA scores: opt: 563, E():…	NonEssential	NonEssential
Rv2625c	Rv2625c	423.789	-3.72756	0.216683	-17.2028	2.52992e-66	1.31885e-64	Unknown	Probable conserved transmembrane alanine and leucine rich protein	P9WHR1	cell wall and cell processes	0	Rv2625c, (MTCY01A10.07), len: 393 aa. Probable conserved transmembrane ala-, leu-rich protein, similar to many hypothetical or membrane proteins e.g. Q55518|Y528_SYNY3|SLL0528 potential integral membrane protein from Synechocystis sp. strain PCC 6803 (379 aa), FASTA scores: opt: 552, E(): 5.6e-26, (30.75% identity in 374 aa overlap); Q9RJ56|SCI41.35c hypothetical 39.8 KDA protein from Streptomyce…	NonEssential	NonEssential
Rv1478	Rv1478	588.129	-3.68296	0.163457	-22.5317	2.03195e-112	3.26251e-110	Unknown, but supposedly involved in virulence	Possible invasion protein	P9WHU5	virulence, detoxification, adaptation	MSMEG_3146	Rv1478, (MTV007.25), len: 241 aa. Possible invasion protein. Possibly exported protein, nearly identical to AF0060|AF006054_2 hypothetical invasion protein INV2 of Mycobacterium tuberculosis (240 aa), FASTA scores: opt: 1509, E(): 0, (95.0% identity in 241 aa overlap); very similar to AF0021|AF002133_5 hypothetical invasion protein INV2 from Mycobacterium avium (244 aa), FASTA scores: opt: 1269, …	NonEssential	NonEssential
Rv2030c	Rv2030c	1634.71	-3.66952	0.205993	-17.8138	5.52314e-71	3.12252e-69	Unknown	Conserved protein	P9WLM1	conserved hypotheticals	0	Rv2030c, (MTV018.17c), len: 681 aa. Conserved protein. Predicted possible vaccine candidate (See Zvi et al., 2008).	NonEssential	NonEssential
Rv1158c	Rv1158c	384.68	-3.62762	0.299595	-12.1084	9.53342e-34	2.25101e-32	Function unknown	Conserved hypothetical ala-, pro-rich protein	O06556	conserved hypotheticals	MSMEG_5151	Rv1158c, (MTCI65.25c), len: 227 aa. Conserved hypothetical Ala-, Pro-rich protein, similar to other proline rich proteins and extensins e.g. MMSAP62|g633250 house mouse (485 aa), FASTA scores: opt: 367, E(): 1.2e-08, (36.3% identity in 212 aa overlap). Has hydrophobic stretch at N-terminus suggestive of secretion signal. A core mycobacterial gene; conserved in mycobacterial strains (See Marmiesse…	NonEssential	NonEssential
Rv2626c	hrp1	118.339	-3.57418	0.224937	-15.8897	7.47419e-57	2.75242e-55	Function unknown	Hypoxic response protein 1 Hrp1	P9WJA3	conserved hypotheticals	0	Rv2626c, (MTCY01A10.06), len: 143 aa. Hrp1, hypoxic response protein 1, similar to CAC49670|SMB21441 putative inosine-5'-monophosphate dehydrogenase protein from Rhizobium meliloti (Sinorhizobium meliloti) (120 aa), FASTA scores: opt: 287, E(): 6.6e-12, (43.75% identity in 112 aa overlap) (has its N-terminus shorter 27 aa); AAK78655|CAC0678 CBS domains from Clostridium acetobutylicum (142 aa), FA…	NonEssential	NonEssential
Rv0129c	fbpC	2123.27	-3.50901	0.142315	-24.6566	3.12423e-134	6.27032e-132	Proteins of the antigen 85 complex are responsible for the high affinity of mycobacteria to fibronectin. Possesses a mycolyltransferase activity required for the biogenesis of trehalose dimycolate (cord factor), a dominant structure necessary for maintaining cell wall integrity.	Secreted antigen 85-C FbpC (85C) (antigen 85 complex C) (AG58C) (mycolyl transferase 85C) (fibronectin-binding protein C)	P9WQN9	lipid metabolism	MSMEG_3580	Rv0129c, (MT0137, MTCI5.03c), len: 340 aa. FbpC (alternate gene names: mpt45, 85C, fbpC2), secreted antigen 85c (fibronectin-binding protein C) (mycolyl transferase 85C) (see citations below), also highly similar to other Mycobacterial antigen precursors e.g. A85C_MYCLE|Q05862 antigen 85-c precursor (85c) from Mycobacterium leprae (333 aa), FASTA scores: opt: 1937, E(): 0, (81.4% identity in 333 …	NonEssential	NonEssential
Rv1435c	Rv1435c	2259.6	-3.48887	0.21501	-16.2266	3.27333e-59	1.3009e-57	Unknown	Probable conserved proline, glycine, valine-rich secreted protein	O06823	cell wall and cell processes	MSMEG_0673	Rv1435c, (MTCY493.19), len: 202 aa. Probable conserved Pro-, Gly-, Val-rich secreted protein (see citation below) with a N-terminal signal sequence. Similar at C-terminus to AF017099|AF017099_1 Mycobacterium tuberculosis pGB1 (87 aa), FASTA scores: opt: 550, E(): 2.3e-17, (97.7% identity in 86 aa overlap). Shows some similarity to N-terminus of CPN_DROME|Q02910 calphotin. Drosophila melanogaster …	NonEssential	NonEssential
Rv1477	ripA	2554.86	-3.48678	0.104368	-33.4086	1.02815e-244	6.87831e-242	Unknown, but supposed involvement in virulence.	Peptidoglycan hydrolase	O53168	virulence, detoxification, adaptation	MSMEG_3145	Rv1477, (MTV007.24), len: 472 aa. RipA, peptidoglycan hydrolase (see Hett et al., 2007). Secreted, cell-associated protein. The last 277 residues are nearly identical to those of AF0060|AF006054_1 hypothetical invasion protein INV1 from Mycobacterium tuberculosis (277 aa), FASTA scores: opt: 1833, E(): 0, (98.2% identity in 277 aa overlap); also very similar to AF0021|AF002133_4 invasin 1 protein…	Essential	Essential
Rv3414c	sigD	1113.22	-3.46388	0.2374	-14.5909	3.20751e-48	9.90379e-47	The sigma factor is an initiation factor that promotes attachment of the RNA polymerase to specific initiation sites and then is released.	Probable alternative RNA polymerase sigma-D factor SigD	P9WGG9	information pathways	MSMEG_1599	Rv3414c, (MTCY78.15), len: 212 aa. Probable sigD, alternative RNA polymerase sigma-D factor (see citations below), similar to others (notably from Streptomyces coelicolor) e.g. Q9L0I8|SCD63.01 from Streptomyces coelicolor (195 aa), FASTA scores: opt: 533, E(): 9.6e-28, (47.25% identity in 182 aa overlap); Q9FDS3|ADSA from Streptomyces griseus (258 aa), FASTA scores: opt: 223, E(): 1.8e-07, (28.95…	NonEssential	NonEssential
Rv0040c	mtc28	698.625	-3.41385	0.209404	-16.3027	9.44741e-60	3.84484e-58	Unknown	Secreted proline rich protein Mtc28 (proline rich 28 kDa antigen)	P9WIM9	cell wall and cell processes	MSMEG_6919	Rv0040c, (MTCY21D4.03c), len: 310 aa. Mtc28, secreted proline rich 28 kDa antigen protein (has hydrophobic stretch at N-terminus) (see citation below). A core mycobacterial gene; conserved in mycobacterial strains (See Marmiesse et al., 2004).	NonEssential	NonEssential
Rv3259	Rv3259	656.576	-3.36925	0.143376	-23.4994	4.13725e-122	7.5486e-120	Function unknown	Conserved hypothetical protein	O53352	conserved hypotheticals	0	Rv3259, (MTV015.04), len: 139 aa. Conserved hypothetical protein, equivalent, but shorter 29 aa, to Q9CCJ9|ML0761 hypothetical protein from Mycobacterium leprae (167 aa), FASTA scores: opt: 846, E(): 2.2e-47, (89.2% identity in 139 aa overlap). C-terminus highly similar to Q9S425 hypothetical 6.0 KDA protein (fragment) from Mycobacterium smegmatis (54 aa), FASTA scores: opt: 275, E(): 2.7e-11, (8…	NonEssential	NonEssential
Rv1987	Rv1987	604.869	-3.32062	0.211441	-15.7047	1.40478e-55	5.08e-54	Hydrolysis of chitin	Possible chitinase	P9WLQ1	cell wall and cell processes	0	Rv1987, (MTCY39.32c), len: 142 aa. Possible chitinase, similar to several e.g. P36909|CHIT_STRLI chitinase c precursor (619 aa) FASTA scores, opt: 324, E(): 1.2e-14, (39.5% identity in 129 aa overlap).	NonEssential	NonEssential
Rv2166c	Rv2166c	511.723	-3.29911	0.234337	-14.0785	5.1477e-45	1.44496e-43	Unknown	Conserved protein	P9WJN9	conserved hypotheticals	MSMEG_4236	Rv2166c, (MTCY270.02), len: 143 aa. Conserved protein; shows strong similarity to several hypothetical bacterial proteins such as YLLB_BACSU P55343. Is equivalent to Mycobacterium leprae hypothetical protein ML0905 (143 aa, 92% identity) MLCB268.11c >sp|O69561|YL66_MYCLE hypothetical 16.1 KDA protein ML0905 >gi|3080482|emb|CAA18677.1|(AL022602) >gi|13092975|emb|CAC31286.1|(AL583920). FASTA scores…	NonEssential	Essential
Rv2894c	xerC	671.076	-3.20126	0.159811	-20.0316	2.92354e-89	2.5511e-87	Participates in the site-specific recombination. Acts by catalyzing the cutting and rejoining of the recombinating DNA molecules. Acts jointly with XERD.	Probable integrase/recombinase XerC	P9WF35	insertion seqs and phages	MSMEG_2515	Rv2894c, (MTCY274.25c), len: 298 aa. Probable xerC, integrase/recombinase, equivalent to Q9CBU0|XERC|ML1600|MLCB250.62 integrase/recombinase from Mycobacterium leprae (297 aa), FASTA scores: opt: 1624, E(): 2e-97, (85.15% identity in 296 aa overlap). Also highly similar to others integrases/recombinases (generally xerC and xerD) e.g. Q9HTS4|SSS|PA5280 site-specific recombinase from Pseudomonas ae…	NonEssential	NonEssential
Rv2623	TB31.7	729.986	-3.19653	0.222508	-14.3659	8.46803e-47	2.51783e-45	Function unknown	Universal stress protein family protein TB31.7	P9WFD7	virulence, detoxification, adaptation	MSMEG_3945	Rv2623, (MTCY01A10.09c), len: 297 aa. TB31.7, universal stress protein family protein, highly similar to hypothetical proteins from Mycobacterium tuberculosis e.g. Q10851|YK05_MYCTU|Rv2005c|MT2061|MTCY39.12 (295 aa), FASTA scores: opt: 1076, E(): 1.4e-60, (55.25% identity in 295 aa overlap); O53472|Rv2026c|MTV018.13c (294 aa), FASTA scores: opt: 988, E(): 4.8e-55, (51.5% identity in 295 aa overla…	NonEssential	NonEssential
Rv2748c	ftsK	3147.05	-3.18635	0.284525	-11.1989	4.13048e-29	8.72618e-28	Possibly involved in cell division processes	Possible cell division transmembrane protein FtsK	P9WNA3	cell wall and cell processes	MSMEG_2690	Rv2748c, (MTV002.13c), len: 883 aa. Possible ftsK, cell division transmembrane protein, equivalent to O05560|ML0977|FTSK|MLCB33.09c cell division protein from Mycobacterium leprae (886 aa), FASTA scores: opt: 3147, E(): 7.9e-175, (78.1% identity in 885 aa overlap). Also similar to other members of the spoIIIE/ftsK family e.g. O86810|SC7C7.05 FTSK homolog from Streptomyces coelicolor (929 aa), FAS…	Essential	Essential
Rv2147c	Rv2147c	1502.1	-3.14952	0.14484	-21.7448	7.73417e-105	9.13087e-103	Unknown	Conserved hypothetical protein	P9WGJ5	conserved hypotheticals	MSMEG_4219	Rv2147c, (MTCY270.21), len: 241 aa. Conserved hypothetical protein, similar to conserved hypothetical proteins in Mycobacterium leprae ML0920 (210 aa) and Streptomyces coelicolor. FASTA scores: >emb|CAC31301.1| (AL583920) hypothetical protein ML0920 hypothetical protein (210 aa) opt: 1242, E(): 5.7e-74; 83.486% identity in 218 aa overlap. A core mycobacterial gene; conserved in mycobacterial stra…	Essential	Essential
Rv2525c	Rv2525c	998.55	-3.13908	0.322901	-9.72152	2.44113e-22	4.09988e-21	Function unknown. Possible role in biosynthesis of the cell wall.	Conserved hypothetical protein. Secreted; predicted to be a substrate of the twin arginine translocation (tat) export system.	I6XEI5	conserved hypotheticals	0	Rv2525c, (MTCY159.31), len: 240 aa. Conserved hypothetical protein, equivalent to Q9X7E1|ML1190|MLCB458.05 hypothetical 25.3 KDA protein from Mycobacterium leprae (239 aa), FASTA scores: opt: 1358, E(): 1e-75, (82.15% identity in 241 aa overlap). A core mycobacterial gene; conserved in mycobacterial strains (See Marmiesse et al., 2004). Predicted to be an outer membrane protein (See Song et al., …	NonEssential	NonEssential
Rv0312	Rv0312	772.129	-3.12645	0.145222	-21.5287	8.38544e-103	9.09707e-101	Function unknown	Conserved hypothetical proline and threonine rich protein	O07239	conserved hypotheticals	MSMEG_0638	Rv0312, (MTCY63.17), len: 620 aa. Conserved hypothetical protein with highly Pro-, Thr-rich C-terminus. Similar to Pro-,Thr-rich region in Rv2264c|AL021925|MTV022_14 from Mycobacterium tuberculosis (592 aa), FASTA scores: opt: 1075, E(): 0, (38.9% identity in 627 aa overlap). Also some similarity with Rv0350|dnaK from Mycobacterium tuberculosis. Possibly membrane protein; has hydrophobic stetch i…	NonEssential	NonEssential
Rv1076	lipU	325.8	-3.11895	0.281464	-11.0812	1.54794e-28	3.2194e-27	Hydrolyses lipids	Possible lipase LipU	O53424	intermediary metabolism and respiration	MSMEG_5271	Rv1076, (MTV017.29), len: 297 aa. Possible lipU, lipase, very similar to several Mycobacterium tuberculosis proteins e.g. Z95390|Rv3487c|MTCY13E12.41c (277 aa), FASTA scores: opt: 1225, E(): 0, (76.0% identity in 246 aa overlap); Rv1426c, etc. Also similar to esterases and lipases of around 300 aa e.g. Q44087 esterase precursor from Acinetobacter lwoffii esterase (303), FASTA scores: opt: 427, E(…	NonEssential	NonEssential
Rv2029c	pfkB	221.322	-3.11797	0.185955	-16.7673	4.2308e-63	2.02172e-61	Involved in glycolysis: converts sugar-1-P to sugar-1,6-P [catalytic activity: ATP + D-fructose 6-phosphate = ADP + D-fructose 1,6-bisphosphate].	6-phosphofructokinase PfkB (phosphohexokinase) (phosphofructokinase)	P9WID3	intermediary metabolism and respiration	MSMEG_3947	Rv2029c, (MTV018.16c), len: 339 aa. PfkB, phosphofructokinase. Contains PS00583 pfkB family of carbohydrate kinases signature 1. Predicted possible vaccine candidate (See Zvi et al., 2008).	NonEssential	NonEssential
Rv1697	Rv1697	2411.8	-3.11785	0.132409	-23.5471	1.34352e-122	2.56805e-120	Function unknown	Conserved hypothetical protein	O33198	conserved hypotheticals	MSMEG_3748	Rv1697, (MTCI125.19), len: 393 aa. Conserved hypothetical protein, highly similar to Q49895|MLC1351.11C|U00021 Hypothetical protein of Mycobacterium leprae from cosmid L247 (430 aa), FASTA scores: opt: 2345, E(): 0, (90.6% identity in 393 aa overlap). A core mycobacterial gene; conserved in mycobacterial strains (See Marmiesse et al., 2004).	Essential	Essential
Rv2033c	Rv2033c	203.185	-2.98605	0.178549	-16.724	8.76817e-63	4.04545e-61	Unknown	Conserved hypothetical protein	O53477	conserved hypotheticals	MSMEG_3020	Rv2033c, (MTV018.20), len: 280 aa. Conserved hypothetical protein, similar to many.	NonEssential	NonEssential
Rv2864c	Rv2864c	358.367	-2.96815	0.168868	-17.5768	3.7086e-69	2.03922e-67	Function unknown, possibly involved in cell wall biosynthesis.	Possible penicillin-binding lipoprotein	O33346	cell wall and cell processes	0	Rv2864c, (MTV003.10c), len: 603 aa. Possible penicillin-binding lipoprotein, probably located in periplasm, equivalent to Q9CBU6|ML1577 probable penicillin binding protein from Mycobacterium leprae (608 aa), FASTA scores: opt: 3352, E(): 2.1e-193, (81.5% identity in 606 aa overlap). Also shows some similarity to others e.g. P72405|PCBR from Streptomyces clavuligerus (551 aa), FASTA scores: opt: 5…	NonEssential	NonEssential
Rv2165c	Rv2165c	481.192	-2.92964	0.194744	-15.0435	3.80705e-51	1.27346e-49	Unknown	Conserved protein	P9WJP1	conserved hypotheticals	MSMEG_4235	Rv2165c, (MTCY270.03), len: 396 aa. Conserved protein; shows strong similarity to several hypothetical bacterial proteins but has extra 80 aa residues at N-terminus FASTA best: YLXA_BACSU Q07876 hypothetical 35.3 kDa protein in ftsl (311 aa) opt: 781, E(): 0; (45.6% identity in 296 aa overlap), belongs to the YABC (E.coli), YLXA (B.subtilis) family	Essential	Essential
Rv2164c	Rv2164c	595.192	-2.83553	0.269684	-10.5143	7.42568e-26	1.41937e-24	Unknown	Probable conserved proline rich membrane protein	O06213	cell wall and cell processes	MSMEG_4234	Rv2164c, (MTCY270.04), len: 384 aa. Probable pro- rich conserved membrane protein, equivalent to ML0907|AL022602 putative conserved membrane protein from Mycobacterium leprae (377 aa) (AL022602), FASTA scores: opt: 1495, E(): 1.7e-56, (62.217% identity in 397 aa overlap). A core mycobacterial gene; conserved in mycobacterial strains (See Marmiesse et al., 2004).	Essential	Essential
Rv1433	Rv1433	649.945	-2.79143	0.169463	-16.4722	5.81441e-61	2.59323e-59	Unknown	Possible conserved exported protein	O06825	cell wall and cell processes	MSMEG_0674	Rv1433, (MTCY493.21c), len: 271 aa. Possible exported protein with N-terminal signal sequence, highly similar to Q49706 hypothetical protein from Mycobacterium leprae (271 aa), FASTA scores: opt: 1341, E(): 0, (68.3% identity in 271 aa overlap). Also shows similarity to M. tuberculosis lipoprotein Rv2518c|MTV009.03c lppS (408 aa) (40.0% identity in 230 aa overlap); and others e.g. Rv0116c, Rv0192…	NonEssential	NonEssential
Rv0883c	Rv0883c	471.809	-2.78065	0.221209	-12.5703	3.07668e-36	7.48473e-35	Function unknown	Conserved hypothetical protein	P9WKQ7	conserved hypotheticals	MSMEG_5685	Rv0883c, (MTCY31.11c), len: 253 aa. Conserved hypothetical protein, equivalent to O3306|MLCB57_16 conserved hypothetical protein from Mycobacterium leprae (251 aa), FASTA scores: E(): 0, (79.4% identity in 253 aa overlap). Also highly similar to N_terminus of AL009204|SC9B10_22 hypothetical protein from Streptomyces coelicolor (352 aa), FASTA scores: E(): 6.1e-20, (35.0% identity in 246 aa overla…	Essential	Essential
Rv0996	Rv0996	947.954	-2.7655	0.162311	-17.0383	4.27189e-65	2.17055e-63	Unknown	Probable conserved transmembrane protein	O05579	cell wall and cell processes	MSMEG_5468	Rv0996, (MTCI237.10), len: 358 aa. Probable conserved transmembrane protein, equivalent to AL035500|MLCL373_25 putative membrane protein from Mycobacterium leprae (342 aa), FASTA scores: (66.4% identity in 360 aa overlap). Contains possible signal sequence and other hydrophobic domains. A core mycobacterial gene; conserved in mycobacterial strains (See Marmiesse et al., 2004).	NonEssential	NonEssential
Rv1434	Rv1434	110.707	-2.7325	0.233411	-11.7068	1.17654e-31	2.68332e-30	Unknown	Hypothetical protein	O06824	conserved hypotheticals	0	Rv1434, (MTCY493.20c), len: 45 aa. Hypothetical unknown protein.	Uncertain	NonEssential
Rv3267	Rv3267	3104.91	-2.61309	0.177692	-14.7057	5.92543e-49	1.87281e-47	Function unknown	Conserved protein (CPSA-related protein)	P96872	conserved hypotheticals	MSMEG_1824	Rv3267, (MTCY71.07), len: 498 aa. Conserved protein, CPSA-related protein, equivalent to Q9CCK9|ML0750 hypothetical protein from Mycobacterium leprae (489 aa), FASTA scores: opt: 2523, E(): 5e-138, (78.9% identity in 498 aa overlap); and Q50160|CPSA (hypothetical protein CPSA) from Mycobacterium leprae (516 aa), FASTA scores: opt: 868, E(): 1.2e-42, (34.7% identity in 507 aa overlap). Also simila…	NonEssential	NonEssential
Rv1698	mctB	984.393	-2.59088	0.111045	-23.3318	2.10707e-120	3.6773e-118	Outer membrane channel	Outer membrane protein MctB	P9WJ83	cell wall and cell processes	0	Rv1698, (MTCI125.20), len: 314 aa. MctB, mycobacterial copper transport protein B essential for Cu resistance and maintenance of low intracellular Cu levels (See Wolschendorf et al., 2011). Outer membrane protein (See Siroy et al., 2008) with predicted N-terminal signal sequence. Probable coiled-coil from aa 31 to 67. A core mycobacterial gene; conserved in mycobacterial strains (See Marmiesse et…	NonEssential	NonEssential
Rv3129	Rv3129	155.983	-2.56916	0.347225	-7.39913	1.3708e-13	1.59953e-12	Function unknown	Conserved hypothetical protein	P9WL05	conserved hypotheticals	MSMEG_6368	Rv3129, (MTCY164.40), len: 110 aa. Conserved hypothetical protein, with some similarity to various hypothetical proteins from Streptomyces coelicolor e.g. Q9RI34|SCJ12.26 hypothetical 14.5 KDA protein (137 aa), FASTA scores: opt: 141, E(): 0.0016, (39.3% identity in 84 aa overlap); Q9RI49|SCJ12.09c hypothetical 15.8 KDA protein (146 aa), FASTA scores: opt: 141, E(): 0.0017, (38.05% identity in 92…	NonEssential	NonEssential
Rv1736c	narX	437.093	-2.55352	0.156774	-16.2879	1.2031e-59	4.82926e-58	Involved in nitrate reduction, and in the persistence in the host [catalytic activity: nitrite + acceptor = nitrate + reduced acceptor]	Probable nitrate reductase NarX	P9WJQ1	intermediary metabolism and respiration	0	Rv1736c, (MTCY04C12.21c), len: 652 aa. Probable narX, nitrate reductase. Contains three domains: N-terminus (250 aa) is similar to e.g. N-terminus of NARG_ECOLI|P09152 respiratory nitrate reductase 1 alpha chain from Escherichia coli (1246 aa), FASTA scores: E(): 0, (58.6% identity in 251 aa overlap); and Rv1161|MTCI65.28|NARG probable respiratory nitrate reductase (alpha chain) from Mycobacteriu…	NonEssential	NonEssential
Rv0519c	Rv0519c	391.55	-2.54687	0.162229	-15.6992	1.5314e-55	5.48843e-54	Unknown; could have possibly a lipolytic activity.	Possible conserved membrane protein	O33364	cell wall and cell processes	0	Rv0519c, (MTCY20G10.09c), len: 300 aa. Possible conserved membrane protein, with hydrophobic region near N-terminus. Could be a lipase. Similar to Rv0774c|MTCY369.19c|A70708 from Mycobacterium tuberculosis (312 aa), FASTA scores: opt: 1092, E(): 0, (57.9% identity in 299 aa overlap). Contains PS00120 Lipases, serine active site.	NonEssential	NonEssential
Rv2350c	plcB	483.616	-2.50461	0.116267	-21.5418	6.31637e-103	7.04275e-101	Hydrolyzes sphingomyelin in addition to phosphatidylcholine. Probable virulence factor implicated in the pathogenesis of Mycobacterium tuberculosis at the level of intracellular survival, by the alteration of cell signaling events or by direct cytotoxicity [catalytic activity: a phosphatidylcholine + H(2)O = 1,2- diacylglycerol + choline phosphate].	Membrane-associated phospholipase C 2 PlcB	P9WIB3	intermediary metabolism and respiration	0	Rv2350c, (MT2415, MTCY98.19c), len: 512 aa. plcB (alternate gene name: mpcB), membrane-associated phospolipase C 2 (see citations below), similar to other precursors of several phospolipases C e.g. P15713|PHLN_PSEAE|PA3319 non-hemolytic phospholipase C precursor from Pseudomonas aeruginosa (692 aa), FASTA scores: opt: 885, E(): 2.3e-44, (38.5% identity in 525 aa overlap); P06200|PHLC_PSEAE hemoly…	NonEssential	NonEssential
Rv3258c	Rv3258c	1325.7	-2.47243	0.133176	-18.5651	6.15758e-77	3.80254e-75	Function unknown	Conserved hypothetical protein	O53351	conserved hypotheticals	MSMEG_1833	Rv3258c, (MTV015.03c), len: 163 aa. Conserved hypothetical protein, equivalent to Q9CCJ8|ML0762 hypothetical protein from Mycobacterium leprae (165 aa), FASTA scores: opt: 840, E(): 9.9e-42, (76.9% identity in 169 aa overlap). Also similar to Q9KZL4|SCE34.11c hypothetical 15.0 KDA protein from Streptomyces coelicolor (140 aa), FASTA scores: opt: 353, E(): 1.1e-13, (48.3% identity in 147 aa overla…	NonEssential	Essential
Rv2007c	fdxA	621.829	-2.44061	0.241482	-10.1068	5.15388e-24	9.27699e-23	Involved in electron transfer.	Ferredoxin FdxA	P9WNE7	intermediary metabolism and respiration	MSMEG_1124	Rv2007c, (MTCY39.10), len: 114 aa. FdxA, ferredoxin, similar to many e.g. FER_MYCSM P00215 ferredoxin, Mycobacterium smegmatis (106 aa).	NonEssential	NonEssential
Rv2927c	Rv2927c	1829.27	-2.43962	0.209042	-11.6705	1.80412e-31	4.04567e-30	Function unknown	Conserved hypothetical protein	P9WL15	conserved hypotheticals	MSMEG_2416	Rv2927c, (MTCY338.16c), len: 245 aa. Conserved hypothetical protein, equivalent to Q9CBS6|ML1661|MLCB1243.13 (alias O69467) hypothetical protein from Mycobacterium leprae (247 aa), FASTA scores: opt: 1440, E(): 4.9e-76, (90.6% identity in 245 aa overlap). Also similar to many hypothetical proteins from other organisms e.g. Q9ZBR0|SC7A1.13 hypothetical 41.0 KDA protein from Streptomyces coelicolor…	Essential	Essential
Rv3209	Rv3209	1039.01	-2.43774	0.148995	-16.3612	3.61949e-60	1.5134e-58	Function unknown	Conserved hypothetical threonine and proline rich protein	O05857	conserved hypotheticals	MSMEG_1932	Rv3209, (MTCY07D11.17c), len: 186 aa. Conserved hypothetical thr-, pro-rich protein, equivalent (but shorter 36 aa in N-terminus) to Q9CCH2|ML0813 putative membrane protein from Mycobacterium leprae (195 aa), FASTA scores: opt: 508, E(): 1.4e-15, (58.4% identity in 185 aa overlap). Also some similarity with Q10390|MMS3_MYCTU|MMPS3|Rv2198c|MT2254|MTCY190.09c probable conserved transmembrane transp…	NonEssential	NonEssential
Rv3310	sapM	405.391	-2.42586	0.144745	-16.7596	4.82177e-63	2.27701e-61	Involved in cellular metabolism: acting on ester bonds [catalytic activity: an orthophosphoric monoester + H(2)O = an alcohol + orthophosphate].	Acid phosphatase (acid phosphomonoesterase) (phosphomonoesterase) (glycerophosphatase)	O53361	cell wall and cell processes	0	Rv3310, (MTV016.09), sapM, len: 299 aa. Secreted acid phosphatase, with N-terminal sequence beginning with ASAL..., (see Saleh and Belisle, 2000). Similar to several fungal or bacterial acid phosphatases e.g. BAB50846|MLR4110 from Rhizobium loti (Mesorhizobium loti) (292 aa), FASTA scores: opt: 460, E(): 4.8e-22, (38.65% identity in 295 aa overlap); P34724|PHOA_ASPNG from Aspergillus niger (417 a…	NonEssential	NonEssential
Rv3330	dacB1	673.253	-2.42438	0.236797	-10.2382	1.33648e-24	2.46084e-23	Involved in peptidoglycan synthesis (at final stages). Hydrolyzes the bound D-alanyl-D-alanine [catalytic activity: D-alanyl-D-alanine + H(2)O = 2 D-alanine].	Probable penicillin-binding protein DacB1 (D-alanyl-D-alanine carboxypeptidase) (DD-peptidase) (DD-carboxypeptidase) (PBP) (DD-transpeptidase) (serine-type D-ala-D-ala carboxypeptidase) (D-amino acid hydrolase)	O53380	cell wall and cell processes	MSMEG_1661	Rv3330, (MTV016.30), len: 405 aa. Probable dacB1, D-alanyl-D-alanine carboxypeptidase (penicillin-binding protein), equivalent to Mycobacterium leprae proteins Q9CCM2|ML0691 putative D-alanyl-D-alanine carboxypeptidase (411 aa), FASTA scores: opt: 2066, E(): 2.5e-102, (77.15% identity in 416 aa overlap); Q49917|L308_F1_36 (228 aa), FASTA scores: opt: 1241, E(): 7.9e-59, (78.9% identity in 232 aa …	NonEssential	NonEssential
Rv1252c	lprE	148.099	-2.38623	0.240206	-9.93411	2.95794e-23	5.16225e-22	Unknown	Probable lipoprotein LprE	P9WK49	cell wall and cell processes	MSMEG_5043	Rv1252c, (MTCY50.30), len: 202 aa. Probable lipoprotein lprE, some similarity to Mycobacterium tuberculosis protein Rv3483c|MTCY13E12.36C (220 aa), FASTA scores: E(): 7e-05, (29.5% identity in 200 aa overlap). Contains possible N-terminal signal sequence and appropriately positioned prokaryotic lipoprotein lipid attachment site (PS00013). A core mycobacterial gene; conserved in mycobacterial stra…	NonEssential	NonEssential
Rv2244	acpM	1978.25	-2.3207	0.220191	-10.5395	5.68072e-26	1.09627e-24	Involved in fatty acid biosynthesis (mycolic acids synthesis); involved in meromycolate extension.	Meromycolate extension acyl carrier protein AcpM	P9WQF3	lipid metabolism	MSMEG_4326	Rv2244, (MT2304, MTCY427.25), len: 115 aa. AcpM, acyl carrier protein, meromycolate precursor transport, involved in meromycolate extension (see citations below). Highly similar to others e.g. L43074|STMFABD2|STMFABD|g870805 acyl carrier protein from Streptomyces glaucescens (82 aa), FASTA scores: opt: 298, E(): 8.4e-13, (56.6% identity in 76 aa overlap); and ACP_ECOLI|P02901 acyl carrier protein…	Essential	Essential
Rv2031c	hspX	639.562	-2.29988	0.215128	-10.6907	1.12474e-26	2.235e-25	Stress protein induced by anoxia. Has a proposed role in maintenance of long-term viability during latent, asymptomatic infections, and a proposed role in replication during initial infection. Regulated by the two component regulatory system DEVR|Rv3133c/DEVS|Rv3132c, in response to a hypoxic signal.	Heat shock protein HspX (alpha-crystallin homolog) (14 kDa antigen) (HSP16.3)	P9WMK1	virulence, detoxification, adaptation	MSMEG_3932	Rv2031c, (MTV018.18c), len: 144 aa. HspX, heat shock protein localized in the inner membrane (see citations below). Identical to P30223|14KD_MYCTU 14 KD antigen (16 kDa antigen) (HSP 16.3) of Mycobacterium tuberculosis (143 aa). Belongs to the small heat shock protein (HSP20) family. Also known as alpha-crystallin and gene as acr (see some citations below). Predicted possible vaccine candidate (S…	NonEssential	NonEssential
Rv2243	fabD	792.606	-2.29855	0.248199	-9.26091	2.02699e-20	3.26761e-19	Catalyzes malonyl-CoA-ACP transacylase (MCAT) activity using holo-ACPM as substrate for transacylation [catalytic activity: malonyl-CoA + [acyl-carrier protein] = CoA + malonyl-[acyl-carrier protein]].	Malonyl CoA-acyl carrier protein transacylase FabD (malonyl CoA:ACPM acyltransferase) (MCT)	P9WNG5	lipid metabolism	MSMEG_4325	Rv2243, (MTCY427.24), len: 302 aa. FabD (alternate gene name: mtFabD), malonyl CoA-acyl carrier protein transacylase (see citations below), highly similar to e.g. A57356 acyl-CoA carrier protein malonyltransferase from Streptomyces coelicolor (316 aa), FASTA score: opt: 955, E(): 0, (52.6% identity in 304 aa overlap); FABD_HAEIN|P43712 malonyl CoA-acyl carrier protein transacylase from Haemophilu…	Essential	Essential
Rv3811	Rv3811	1775.78	-2.29134	0.117478	-19.5045	1.00624e-84	7.91966e-83	Function unknown	Conserved hypothetical protein	Q79F96	conserved hypotheticals	MSMEG_6406	Rv3811, (MTV026.16), len: 539 aa. Conserved hypothetical protein, showing some similarity to Q9KZK5|SCE34.21c putative secreted protein from Streptomyces coelicolor (416 aa), FASTA scores: opt: 603, E(): 8.1e-26, (34.4% identity in 404 aa overlap); Q9S2P9|SC5F7.14c hypothetical 31.9 KDA protein from Streptomyces coelicolor (308 aa), FASTA scores: opt: 472, E(): 9.5e-19, (37.5% identity in 208 aa …	NonEssential	NonEssential
Rv2862A	vapB23	7.795	-2.28525	0.61773	-3.69943	0.000216086	0.000953152	Unknown	Possible antitoxin VapB23	P0CW32	virulence, detoxification, adaptation	0	Rv2862A, len: 82 aa. Possible vapB23, antitoxin, part of toxin-antitoxin (TA) operon with Rv2863 (See Pandey and Gerdes, 2005).	Uncertain	NonEssential
Rv1954A	Rv1954A	80.4119	-2.22747	1.57162	-1.4173	0.156394	0.271525	Unknown	Hypothetical protein	P0CV86	unknown	0	Rv1954A, len: 100 aa. Hypothetical unknown protein.	NonEssential	NonEssential
Rv0179c	lprO	2346.48	-2.20951	0.205376	-10.7583	5.41381e-27	1.08115e-25	Unknown	Possible lipoprotein LprO	O07423	cell wall and cell processes	MSMEG_0210	Rv0179c, (MTCI28.19c), len: 369 aa. Possible lprO, lipoprotein (visibly not conserved). Contains possible N-terminal signal sequence and PS00013 Prokaryotic membrane lipoprotein lipid attachment site.	NonEssential	NonEssential
Rv2747	argA	253.979	-2.20321	0.177557	-12.4085	2.35017e-35	5.64885e-34	Involved in arginine biosynthesis [catalytic activity: L-glutamate + acetyl-CoA <=> N-acetyl-L-glutamate + coenzyme A]	Probable L-glutamate alpha-N-acetyltranferase ArgA (alpha-N-acetylglutamate synthase)	O33289	intermediary metabolism and respiration	MSMEG_2691	Rv2747, (MTV002.12), len: 174 aa. Probable argA, alpha-N-acetylglutamate synthase (See Errey et al., 2005). Contains GNAT (Gcn5-related N-acetyltransferase) domain. See Vetting et al. 2005. Equivalent to O05559|ML0978|MLCB33.08 putative acetyltransferase from Mycobacterium leprae (180 aa), FASTA scores: opt: 997, E(): 1.2e-57, (86.8% identity in 174 aa overlap). Also similar to various transferas…	Essential	Essential
Rv3005c	Rv3005c	1473	-2.18819	0.0972152	-22.5087	3.40832e-112	5.26192e-110	Function unknown	Conserved hypothetical protein	I6YAV3	conserved hypotheticals	MSMEG_2370	Rv3005c, (MTV012.19c), len: 279 aa. Conserved hypothetical protein, equivalent to O33110|MLCB637.18|ML1698 hypothetical 29.5 KDA protein from Mycobacterium leprae (277 aa), FASTA scores: opt: 1245, E(): 1.2e-65, (70.5% identity in 278 aa overlap). Also similar, but longer approximately 100 aa in N-terminus, to other hypothetical proteins, few membrane proteins, e.g. Q9RKN9|SCC75A.35 putative memb…	NonEssential	NonEssential
Rv1566c	Rv1566c	1021.54	-2.18652	0.154628	-14.1405	2.13811e-45	6.08678e-44	Unknown	Possible Inv protein	O06624	virulence, detoxification, adaptation	0	Rv1566c, (MTCY336.37), len: 230 aa. Possible inv protein, probably exported as has QQAPV repeats at C-terminus. Similar to Q49634 inv protein from Mycobacterium leprae (246 aa), FASTA scores: opt: 957, E(): 0, (70.0% identity in 207 aa overlap); also to putative invasins 1,2 (O07390, O07391) from Mycobacterium avium. Slightly similar to C-terminus of P60_LISMO|P21171 Listeria invasion-associated …	NonEssential	NonEssential
Rv2986c	hupB	5124.92	-2.18644	0.0971682	-22.5016	4.00123e-112	5.94849e-110	This protein belongs to the histone like family of prokaryotic DNA-binding proteins which are capable of wrapping DNA to stabilize it, and prevent its denaturation under extreme environmental conditions.	DNA-binding protein HU homolog HupB (histone-like protein) (HLP) (21-kDa laminin-2-binding protein)	P9WMK7	information pathways	MSMEG_2389	Rv2986c, (MTCY349.01), len: 214 aa. hupB (alternate gene names: hup, hlp, lbp21), DNA-binding protein HU homolog (resembles fusion between HU and histone) (see Pethe et al., 2002), equivalent to others from Mycobacteria e.g. Q9XB18|DBH_MYCBO from Mycobacterium bovis (205 aa), FASTA scores: opt: 1050, E(): 5.6e-45, (95.35% identity in 214 aa overlap); Q9ZHC5|DBH_MYCSM from Mycobacterium smegmatis …	Essential	NonEssential
Rv1251c	Rv1251c	791.767	-2.18358	0.115626	-18.8849	1.51703e-79	1.08739e-77	Function unknown	Conserved hypothetical protein	O50466	conserved hypotheticals	MSMEG_5044	Rv1251c, (MTV006.23c), len: 1139 aa. Conserved hypothetical protein, showing some similarity in C-terminal region with other proteins from eukaryotes and bacteria e.g. NP_142121.1 hypothetical protein from Pyrococcus horikoshii (1188 aa); and some similarity to GTP-binding proteins e.g. P23249|MV10_MOUSE putative GTP-binding protein (1004 aa), FASTA scores: opt: 228, E(): 1.7e-06, (27.7% identity…	NonEssential	NonEssential
Rv1497	lipL	1924.71	-2.17442	0.220729	-9.85109	6.78061e-23	1.16313e-21	Function unknown, but supposed involvement in lipid metabolism	Probable esterase LipL	P71778	intermediary metabolism and respiration	MSMEG_3162	Rv1497, (MTCY277.19), len: 429 aa. Probable LipL, esterase, very similar to Mycobacterium tuberculosis hypothetical esterases and penicillin binding proteins e.g. Rv1923, Rv2463, Rv3775, etc. Also similar to G151214|M68491 esterase estA from Pseudomonas sp (389 aa), FASTA scores: opt: 604, E(): 1e-31, (34.4% identity in 389 aa overlap).	NonEssential	NonEssential
Rv2028c	Rv2028c	112.687	-2.1482	0.214304	-10.0241	1.19447e-23	2.09372e-22	Unknown	Universal stress protein family protein	P9WFD9	virulence, detoxification, adaptation	MSMEG_5245	Rv2028c, (MTV018.15c), len: 279 aa. Universal stress protein family protein, highly similar to many, contains IPR006016 UspA domain.	NonEssential	NonEssential
Rv2150c	ftsZ	2943.73	-2.1429	0.0991854	-21.605	1.61308e-103	1.84998e-101	Essential for cell division. It is thought that the intracellular concentration of FTSZ protein is critical for productive septum formation in mycobacteria.	Cell division protein FtsZ	P9WN95	cell wall and cell processes	MSMEG_4222	Rv2150c, (MTCY270.18), len: 379 aa. FtsZ, cell division protein (see Dziadek et al., 2002). Contains FtsZ protein signature 2 (PS01135). FASTA best: FTSZ_STRCO P45500 cell division protein FtsZ (399 aa) opt: 1674, E(): 0; (77.3% identity in 339 aa overlap). FtsW|Rv2154c interacts with PbpB|Rv2163c and FtsZ|RvRv2150c (See Datta et al., 2006).	Essential	Essential
Rv2245	kasA	7152.23	-2.13427	0.189985	-11.2339	2.78026e-29	5.93616e-28	Involved in fatty acid biosynthesis (mycolic acids synthesis); involved in meromycolate extension. Catalyzes the condensation reaction of fatty acid synthesis by the addition to an acyl acceptor of two carbons from malonyl-ACP [catalytic activity: acyl-[acyl-carrier protein] + malonyl-[acyl-carrier protein] = 3-oxoacyl-[acyl-carrier protein] + [acyl-carrier protein] + CO(2)].	3-oxoacyl-[acyl-carrier protein] synthase 1 KasA (beta-ketoacyl-ACP synthase) (KAS I)	P9WQD9	lipid metabolism	MSMEG_4327	Rv2245, (MTCY427.26), len: 416 aa. KasA, beta-ketoacyl-ACP synthase, involved in meromycolate extension (see citations below): belongs to the fas-II system, which utilizes primarily palmitoyl-ACP rather than short-chain acyl-ACP primers. Highly similar to others e.g. L43074|STMFABD3|g870805 beta-ketoacyl-ACP synthase from Streptomyces glaucescens (423 aa), FASTA scores: opt: 1105, E(): 0, (44.6% …	Essential	Essential
Rv1075c	Rv1075c	121.395	-2.12338	0.281557	-7.54158	4.64325e-14	5.56359e-13	Function unknown	Conserved exported protein	O53423	cell wall and cell processes	MSMEG_5272	Rv1075c, (MTV017.28c), len: 314 aa. Possibly exported protein, as it contains a N-terminal signal sequence, hydrophobic domain from aa 7-25. Similar to U15183|MLU15183_2 Mycobacterium leprae cosmid B1740 (106 aa), FASTA scores: opt: 207, E(): 1.6e-06, (42.6% identity in 101 aa overlap). Also weak similarity to many glyceraldehyde-3-phosphate dehydrogenases e.g. Q41595|G3PC_TAXBA Taxus baccata (34…	NonEssential	NonEssential
Rv2863	vapC23	40.649	-2.10143	0.308926	-6.80236	1.02921e-11	1.09874e-10	Unknown	Possible toxin VapC23	P9WF89	virulence, detoxification, adaptation	0	Rv2863, (MTV003.09), len: 126 aa. Possible vapC23, toxin, part of toxin-antitoxin (TA) operon with Rv2862A, contains PIN domain (See Arcus et al., 2005; Pandey and Gerdes, 2005). Similar to others in Mycobacterium tuberculosis e.g. Q50595|YI38_MYCTU|Rv1838c|MT1886|MTCY1A11.05|MTCY359.35 conserved hypothetical protein (131 aa), FASTA scores: opt: 299, E(): 6.5e-15, (39.0% identity in 123 aa overla…	NonEssential	NonEssential
Rv1815	Rv1815	1362.58	-2.07475	0.126077	-16.4562	7.56526e-61	3.30075e-59	Function unknown	Conserved protein	P9WLR9	conserved hypotheticals	MSMEG_3661	Rv1815, (MTCY1A11.28c), len: 221 aa. Conserved protein, similar to G473456 hypothetical protein from Mycobacterium fortuitum (255 aa), FASTA scores: opt: 182, E(): 3.2e-05, (29.6% identity in 230 aa overlap). Alternative nucleotide at position 2057774 (a->T; I83F) has been observed. Predicted to be an outer membrane protein (See Song et al., 2008).	NonEssential	NonEssential
Rv0975c	fadE13	77.7078	-2.07337	0.229202	-9.04603	1.48262e-19	2.25425e-18	Function unknown, but involved in lipid degradation.	Probable acyl-CoA dehydrogenase FadE13	O86319	lipid metabolism	MSMEG_5491	Rv0975c, (MTV044.03c), len: 382 aa. Probable fadE13, acyl-CoA dehydrogenase, highly similar to many e.g. T35427 probable acyl-CoA dehydrogenase from Streptomyces coelicolor (382 aa); M74096|HUMACADL_1 Human long chain acyl-CoA dehydrogenase from Homo sapiens (430 aa), FASTA scores: opt: 819, E(): 0, (37.0% identity in 376 aa overlap); etc. Also similar to others from Mycobacterium tuberculosis e.…	NonEssential	NonEssential
Rv3022A	PE29	2.53664	-2.05161	1.18275	-1.73461	0.0828091	0.165043	Function unknown	PE family protein PE29	Q6MX17	PE/PPE	MSMEG_0618	Rv3022A, len: 104 aa. PE29, Member of the Mycobacterium tuberculosis PE family (see Brennan and Delogu, 2002), similar to many others e.g. Rv0285|AL021930_12 from Mycobacterium tuberculosis (102 aa), FASTA scores: opt: 497, E(): 3e-21, (80.39% identity in 102 aa overlap); etc.	NonEssential	NonEssential
Rv0208c	Rv0208c	429.295	-2.04777	0.134936	-15.1758	5.11602e-52	1.72569e-50	Causes methylation	Hypothetical methlytransferase (methylase)	P9WFY9	intermediary metabolism and respiration	MSMEG_0252	Rv0208c, (MTCY08D5.03c), len: 263 aa. Hypothetical methyltransferase, equivalent to Z95398|MLCL622_20 from Mycobacterium leprae (279 aa), FASTA score: (64.2% identity in 246 aa overlaps). Also similar to others e.g. 10178368|CAC08407.1|AL392177|Q9F305|MT04_STRCO|SCD17A.03c hypothetical methlytransferase from Streptomyces coelicolor (271 aa). Could start at aa 7.	NonEssential	NonEssential
Rv2163c	pbpB	1155.89	-2.00601	0.172582	-11.6236	3.1286e-31	6.97678e-30	Involved in peptidoglycan biosynthesis	Probable penicillin-binding membrane protein PbpB	L0T911	cell wall and cell processes	MSMEG_4233	Rv2163c, (MTCY270.05), len: 679 aa. Probable pbpB, penicillin-binding membrane protein, similar to many bacterial PBP2 proteins e.g. P11882|PBP2_NEIME|PENA|NMA2072|NMB0413 penicillin-binding protein 2 (pbp-2) from Neisseria meningitidis (serogroups a and B) (581 aa), FASTA scores: opt: 665, E(): 1.6e-31, (33.2% identity in 591 aa overlap); etc. Also similar to Rv0016c and Rv2864c from Mycobacteri…	Essential	Essential
Rv1737c	narK2	510.193	-1.9999	0.201382	-9.93088	3.05558e-23	5.30956e-22	Involved in excretion of nitrite, produced by the dissimilatory reduction of nitrate, across the membrane. Responsible for the translocation of the substrate across the membrane.	Possible nitrate/nitrite transporter NarK2	P9WJY7	cell wall and cell processes	MSMEG_5141	Rv1737c, (MTCY04C12.22c), len: 395 aa. Possible narK2, nitrate/nitrite-transport integral membrane protein (see Hutter & Dick 2000), possibly member of major facilitator superfamily (MFS), similar to P46907|NARK_BACSU nitrite extrusion protein from Bacillus subtilis (395 aa), FASTA scores: opt: 742, E(): 0, (33.6% identity in 375 aa overlap); and to AL109989|SCJ12.23 hypothetical nitrate/nitrite …	NonEssential	NonEssential
Rv2985	mutT1	2244.43	-1.96118	0.119092	-16.4678	6.24582e-61	2.75502e-59	Function unknown; hydrolytic enzyme. Possibly involved in removal of damaged nucleotide.	Possible hydrolase MutT1	P9WIY3	information pathways	MSMEG_2390	Rv2985, (MTCY349.02c), len: 317 aa. Possible mutT1, long MutT protein (hydrolase) (see citation below), highly similar to O33126|MLCB637.35 hypothetical 34.5 KDA protein from Mycobacterium leprae (312 aa), FASTA scores: opt: 1514, E(): 5.1e-91, (71.85% identity in 316 aa overlap); and Q9CBR8|ML1682 hypothetical protein from Mycobacterium leprae (311 aa), FASTA scores: opt: 1510, E(): 9.2e-91, (71…	NonEssential	NonEssential
Rv3352c	Rv3352c	27.232	-1.95716	0.349063	-5.60691	2.05971e-08	1.70117e-07	Function unknown; probably involved in cellular metabolism.	Possible oxidoreductase	O50381	intermediary metabolism and respiration	0	Rv3352c, (MTV004.09c), len: 123 aa. Possible oxidoreductase, similar to part of several oxidoreductases (and hypothetical proteins) from diverse organisms e.g. Q9KYD6|SCD72A.20 putative lipoprotein (fragment) from Streptomyces coelicolor (403 aa), FASTA scores: opt: 348, E(): 7.9e-15, (51.0% identity in 102 aa overlap); BAB53081|MLR6875 probable oxidoreductase from Rhizobium loti (Mesorhizobium l…	NonEssential	NonEssential
Rv3855	ethR	533.962	-1.95649	0.287101	-6.81464	9.44996e-12	1.01152e-10	Regulates negatively the production of ETHA. Induced ETH resistance when overexpressed in Mycobacterium tuberculosis.	Transcriptional regulatory repressor protein (TetR-family) EthR	P9WMC1	regulatory proteins	MSMEG_6441	Rv3855, (MTCY01A6.13c), len: 216 aa. EthR (alternate gene names: aka, etaR), regulatory protein TetR family, involved in ethionamide sensitivity/resistance, negatively controls neighbouring ethA (Rv3854c, MTCY01A6.14; alternate gene names: aka etaA) (see citations below). Equivalent to Q9CDD3|ML0064 putative transcriptional regulator from Mycobacterium leprae (214 aa), FASTA scores: opt: 1017, E(…	NonEssential	NonEssential
Rv2893	Rv2893	115.863	-1.95425	0.280207	-6.9743	3.07408e-12	3.41811e-11	Function unknown; probably involved in cellular metabolism.	Possible oxidoreductase	I6YEN3	intermediary metabolism and respiration	MSMEG_2516	Rv2893, (MTCY274.24), len: 325 aa. Possible oxidoreductase, showing similarity with various proteins and/or oxidoreductases e.g. Q9AE05|RIF11 eleventh protein in the rif biosynthetic gene cluster from Amycolatopsis mediterranei (Nocardia mediterranei) (294 aa), FASTA scores: opt: 270, E(): 4.8e-10, (34.5% identity in 313 aa overlap); O52567 reductase from Amycolatopsis mediterranei (Nocardia medi…	NonEssential	NonEssential
Rv2349c	plcC	345.062	-1.95319	0.135497	-14.4149	4.16768e-47	1.24844e-45	Hydrolyzes sphingomyelin in addition to phosphatidylcholine. Probable virulence factor implicated in the pathogenesis of Mycobacterium tuberculosis at the level of intracellular survival, by the alteration of cell signaling events or by direct cytotoxicity [catalytic activity: a phosphatidylcholine + H(2)O = 1,2- diacylglycerol + choline phosphate].	Probable phospholipase C 3 PlcC	P9WIB1	intermediary metabolism and respiration	0	Rv2349c, (MT2414, MTCY98.18c), len: 508 aa. Probable plcC, phospolipase C 3 (see citations below), similar to other precursors of several phospolipases C e.g. P15713|PHLN_PSEAE|PA3319 non-hemolytic phospholipase C precursor from Pseudomonas aeruginosa (692 aa), FASTA scores: opt: 1013, E(): 9.3e-54, (38.85% identity in 525 aa overlap); P06200|PHLC_PSEAE hemolytic phospholipase C precursor from Ps…	NonEssential	NonEssential
Rv2816c	Rv2816c	357.62	-1.92892	0.24601	-7.84085	4.47513e-15	5.70259e-14	Function unknown	Conserved hypothetical protein	P9WPJ3	conserved hypotheticals	0	Rv2816c, (MTCY16B7.27), len: 113 aa. Conserved hypothetical protein, highly similar in part to N-terminus of several proteins e.g. O28403|AF1876 conserved hypothetical protein from Archaeoglobus fulgidus (94 aa), FASTA scores: opt: 137, E(): 0.0022, (47.55% identity in 61 aa overlap); Q97Y85|SSO8090 hypothetical protein from Sulfolobus solfataricus (88 aa), FASTA scores: opt: 124, E(): 0.02, (37.…	NonEssential	NonEssential
Rv3171c	hpx	919.758	-1.92123	0.174073	-11.0369	2.53493e-28	5.24496e-27	Supposedly involved in detoxification reactions.	Possible non-heme haloperoxidase Hpx	O53321	virulence, detoxification, adaptation	MSMEG_2036	Rv3171c, (MTV014.15c), len: 299 aa. Possible hpx, non-heme haloperoxidase, similar to other hydrolases (principaly epoxide hydrolases) and non-heme chloroperoxidases e.g. Q9RKB6|SCE87.22c putative hydrolase from Streptomyces coelicolor (314 aa), FASTA scores: opt: 431, E(): 6e-20, (38.05% identity in 297 aa overlap); Q9HZ14|PA3226 probable hydrolase (similar to alpha/beta hydrolase fold) from Pse…	NonEssential	NonEssential
Rv2246	kasB	5789.41	-1.91385	0.152695	-12.5338	4.87745e-36	1.1794e-34	Involved in fatty acid biosynthesis (mycolic acids synthesis); involved in meromycolate extension. Catalyzes the condensation reaction of fatty acid synthesis by the addition to an acyl acceptor of two carbons from malonyl-ACP [catalytic activity: acyl-[acyl-carrier protein] + malonyl-[acyl-carrier protein] = 3-oxoacyl-[acyl-carrier protein] + [acyl-carrier protein] + CO(2)].	3-oxoacyl-[acyl-carrier protein] synthase 2 KasB (beta-ketoacyl-ACP synthase) (KAS I)	P9WQD7	lipid metabolism	MSMEG_4328	Rv2246, (MTCY427.27), len: 438 aa. KasB, beta-ketoacyl-ACP synthase, involved in meromycolate extension (see citations below). Highly similar or similar to others e.g. L43074|STMFABD3|g870805 beta-ketoacyl-ACP synthase from Streptomyces glaucescens (423 aa), FASTA scores: opt: 1091, E(): 0, (44.7% identity in 416 aa overlap); FABF_ECOLI|P39435 3-oxoacyl-[acyl-carrier-protein] synthase II from Esc…	NonEssential	Essential
Rv1285	cysD	186.928	-1.89253	0.67267	-2.81345	NA	NA	Involved in sulfate activation pathway. First step in the sulfate activation pathway. This reaction occurs early in the reductive branch of the cysteine biosynthetic pathway [catalytic activity:ATP + sulfate = diphosphate + adenylylsulfate]	Probable sulfate adenylyltransferase subunit 2 CysD	P9WIK1	intermediary metabolism and respiration	MSMEG_4979	Rv1285, (MTCY373.04), len: 332 aa. Probable cysD, sulfate adenylyltransferase subunit 2 (see Wooff et al., 2002), homology suggests start site at aa 24 or 28, similar to e.g. CYSD_ECOLI|P21156 sulfate adenylate transferase subunit 2 from Escherichia coli (302 aa), FASTA score: opt: 973, E():0, (52.5% identity in 303 aa overlap). Also similar to Mycobacterium tuberculosis Rv2392, 3'-phosphoadenyly…	NonEssential	NonEssential
Rv0430	Rv0430	1186.11	-1.8706	0.154239	-12.1279	7.51466e-34	1.78484e-32	Function unknown	Conserved hypothetical protein	P96276	conserved hypotheticals	0	Rv0430, (MTCY22G10.27), len: 102 aa. Conserved hypothetical protein, equivalent to AC30882.1|AL583923 conserved hypothetical protein from Mycobacterium leprae (102 aa). Also highly similar to CAB93047.1|SCD95A.20|AL357432 hypothetical protein from Streptomyces coelicolor (84 aa).	Essential	Essential
Rv0974c	accD2	80.4375	-1.86797	0.209518	-8.91556	4.85345e-19	7.21546e-18	Involved in fatty acid metabolism.	Probable acetyl-/propionyl-CoA carboxylase (beta subunit) AccD2	O86318	lipid metabolism	MSMEG_5492	Rv0974c, (MTV044.02c), len: 529 aa. Probable accD2, acetyl-/propionyl-CoA carboxylase (beta subunit), highly similar to many e.g. CAB95891.1|AL35998 putative acetyl/propionyl CoA carboxylase beta subunit from Streptomyces coelicolor (532 aa); NP_250704.1|NC_002516 probable acyl-CoA carboxyltransferase beta chain from Pseudomonas aeruginosa (535 aa); BAB16296.1|AB039884 acetyl-CoA carboxylase carb…	NonEssential	NonEssential
Rv3675	Rv3675	324.25	-1.86187	0.271617	-6.85475	7.14355e-12	7.70812e-11	Unknown	Possible membrane protein	I6YCQ7	cell wall and cell processes	0	Rv3675, (MTV025.023), len: 125 aa. Possible membrane protein, with some similarity to Q9YCZ2|APE1120 hypothetical 11.7 KDA protein from Aeropyrum pernix (103 aa), FASTA scores: opt: 100, E(): 9, (40.0% identity in 55 aa overlap).	NonEssential	NonEssential
Rv1856c	Rv1856c	1358.25	-1.84955	0.12712	-14.5497	5.86878e-48	1.77122e-46	Function unknown; probably involved in cellular metabolism.	Possible oxidoreductase	P9WGQ1	intermediary metabolism and respiration	MSMEG_3619	Rv1856c, (MTCY359.17), len: 225 aa. Possible oxidoreductase. Equivalent to MLCB1788.11c|AL008609 oxidoreductase from Mycobacterium leprae (224 aa), FASTA scores: opt: 1211, E(): 0; (80.4% identity in 224 aa overlap). Some similarity to dehydrogenases of short-chain dehydrogenase/reductase family and fatty-acyl CoA reductases e.g. P16543|DHK2_STRVN granaticin polyketide synthase P (249 aa), FASTA …	NonEssential	NonEssential
Rv3841	bfrB	11887.6	-1.83397	0.196114	-9.35153	8.63849e-21	1.40384e-19	Involved in iron storage; ferritin is an intracellular molecule that stores iron in a soluble, nontoxic, readily available form. The functional molecule, which is composed of 24 chains, is roughly spherical and contains a central cavity in which the polymeric ferric iron core is deposited.	Bacterioferritin BfrB	P9WNE5	intermediary metabolism and respiration	MSMEG_6422	Rv3841, (MTCY01A6.28c), len: 181 aa. bfrB, bacterioferritin, similar to other ferritin or hypothetical proteins e.g. O26261|MTH158|RSGA ferritin like protein from Methanothermobacter thermautotrophicus (171 aa), FASTA scores: opt: 277, E(): 6.6e-11, (30.1% identity in 166 aa overlap); Q99SZ3|SA1709 hypothetical protein from Staphylococcus aureus subsp. aureus N315 (166 aa), FASTA scores: opt: 275…	NonEssential	NonEssential
Rv0925c	Rv0925c	463.788	-1.82169	0.113869	-15.9981	1.31668e-57	4.93939e-56	Function unknown	Conserved protein	I6Y946	conserved hypotheticals	0	Rv0925c, (MTCY21C12.19c), len: 245 aa. Conserved protein, similar to AL132991|SCF55_19 hypothetical protein from Streptomyces coelicolor (197 aa), FASTA scores: opt: 459, E(): 1.2e-23, (39.3% identity in 201 aa overlap).	NonEssential	NonEssential
Rv3407	vapB47	2216.09	-1.81174	0.176956	-10.2383	1.33519e-24	2.46084e-23	Unknown	Possible antitoxin VapB47	P9WF23	virulence, detoxification, adaptation	0	Rv3407, (MTCY78.21c), len: 99 aa. Possible vapB47, antitoxin, part of toxin-antitoxin (TA) operon with Rv3408, see Arcus et al. 2005. Similar to others in Mycobacterium tuberculosis strains H37Rv and CDC1551 e.g. AAK46285|MT2013 (90 aa), FASTA scores: opt: 160, E(): 0.00021, (37.1% identity in 89 aa overlap); O50412|Rv3385c|MTV004.43c (102 aa), FASTA scores: opt: 155, E(): 0.00051, (41.05% identi…	NonEssential	NonEssential
Rv1884c	rpfC	558.525	-1.78702	0.283045	-6.31354	2.72717e-10	2.657e-09	Thought to promote the resuscitation and growth of dormant, nongrowing cell. Could also stimulates the growth of several other high G+C gram+ organisms, e.g. Mycobacterium avium, Mycobacterium bovis (BCG), Mycobacterium kansasii, Mycobacterium smegmatis.	Probable resuscitation-promoting factor RpfC	O07747	cell wall and cell processes	0	Rv1884c, (MTCY180.34), len: 176 aa. Probable rpfC, resuscitation promoting factor (see citation below), similar to Z96935|MLRPF_1 resusicitation-promoting factor from Micrococcus luteus (220 aa), FASTA score: opt: 287, E() : 3.3e-11, (40.0% identity in 120 aa overlap). Also similar to others from Mycobacterium tuberculosis: Rv2389c|MTCY253.32|RPFD probable resuscitation-promoting factor (154 aa),…	NonEssential	NonEssential
Rv0976c	Rv0976c	86.8216	-1.76889	0.314982	-5.61586	1.95585e-08	1.62457e-07	Function unknown	Conserved hypothetical protein	O86320	conserved hypotheticals	MSMEG_5490	Rv0976c, (MTV044.04c), len: 560 aa. Conserved hypothetical protein, highly similar to others e.g. CAB95890.1|AL359988 conserved hypothetical protein from Streptomyces coelicolor (558 aa); P_251576.1|NC_002516 hypothetical protein from Pseudomonas aeruginosa (600 aa); etc. N-terminal part highly similar to AL035500|MLCL373_14 probable pseudogene from Mycobacterium leprae (163 aa), FASTA score: (50…	NonEssential	NonEssential
Rv0244c	fadE5	3259.16	-1.76643	0.0884753	-19.9653	1.10382e-88	9.42712e-87	Function unknown, but involved in lipid degradation.	Probable acyl-CoA dehydrogenase FadE5	O53666	lipid metabolism	MSMEG_0406	Rv0244c, (MTV034.10c), len: 611 aa. Probable fadE5, acyl-CoA dehydrogenase, equivalent to AL022486|MLCB1883_15 from Mycobacterium leprae (611 aa), FASTA scores: opt: 3598, E(): 0, (89.4% identity in 611 aa overlap). Also highly similar to AL0211|MTV007.14 from Mycobacterium tuberculosis (609 aa), FASTA scores: opt: 2576, E(): 0, (64.6% identity in 611 aa overlap); and to various other bacterial p…	NonEssential	NonEssential
Rv0972c	fadE12	162.209	-1.76611	0.193332	-9.13515	6.53163e-20	1.02015e-18	Function unknown, but involved in lipid degradation.	Acyl-CoA dehydrogenase FadE12	P9WQG3	lipid metabolism	MSMEG_5494	Rv0972c, (MTCY10D7.02), len: 388 aa. fadE12, acyl-CoA dehydrogenase, highly similar to many e.g. CAB95893.1|AL359988 putative acyl CoA dehydrogenase from Streptomyces coelicolor (382 aa); P45857|ACDB_BACSU from Bacillus subtilis (379 aa), FASTA scores: opt: 576, E(): 2.3e-26, (29.7% identity in 381 aa overlap); etc.	NonEssential	NonEssential
Rv1220c	Rv1220c	795.663	-1.75044	0.120223	-14.5599	5.05038e-48	1.53577e-46	Function unknown; involved in cellular metabolism	Probable methyltransferase	P9WJZ7	intermediary metabolism and respiration	MSMEG_5073	Rv1220c, (MTCI61.03c), len: 215 aa. Possible methyltransferase, some similarity to MDMC_STRMY|Q00719 o-methyltransferase from Streptomyces mycarofaciens (221 aa), FASTA scores; opt: 289, E(): 1.3e-07, (30.0% identity in 203 aa overlap). Also similar to Mycobacterium tuberculosis methyltransferases Rv0187|MTCI28.26 (32.9% identity in 222 aa overlap) and Rv1703c. Start site chosen by homology; othe…	NonEssential	NonEssential
Rv3268	Rv3268	907.586	-1.73803	0.204486	-8.49948	1.90442e-17	2.67284e-16	Function unknown	Conserved hypothetical protein	P96873	conserved hypotheticals	MSMEG_1823	Rv3268, (MTCY71.08), len: 229 aa. Conserved hypothetical protein, similar to Q9KZK4|SCE34.22 hypothetical 27.1 KDA protein from Streptomyces coelicolor (263 aa), FASTA scores: opt: 442, E(): 5.9e-20, (40.1% identity in 242 aa overlap). Also weak similarity to N-terminal part (approximately 1530 to 1740 residues) of O07944|SNBDE pristinamycin I synthase 3 and 4 from Streptomyces pristinaespiralis …	NonEssential	NonEssential
Rv0973c	accA2	236.461	-1.70951	0.18073	-9.45886	3.11305e-21	5.1423e-20	This protein carries two functions: biotin carboxyl carrier protein and biotin carboxyltransferase. Involved in the first step of long-chain fatty acid synthesis [catalytic activity: ATP + biotin-carboxyl-carrier protein + CO(2) = ADP + phosphate + carboxybiotin-carboxyl-carrier protein].	Probable acetyl-/propionyl-coenzyme A carboxylase alpha chain (alpha subunit) AccA2: biotin carboxylase + biotin carboxyl carrier protein (BCCP)	P71538	lipid metabolism	MSMEG_5493	Rv0973c, (MTV044.01c, MTCY10D7.01), len: 667 aa. Probable accA2 (alternate gene name: bccA), acetyl-/propionyl-coenzyme A carboxylase (alpha subunit) [includes: biotin carboxylase ; biotin carboxyl carrier protein (BCCP)], highly similar to others e.g. CAB95892.1|AL359988 putative acetyl/propionyl CoA carboxylase alpha subunit from Streptomyces coelicolor (614 aa); NP_250702.1|NC_002516 probable …	NonEssential	NonEssential
Rv3810	pirG	2162.44	-1.66247	0.154492	-10.7609	5.26679e-27	1.05704e-25	Surface-exposed protein required for multiplication and intracellular growth. Seems to play a role in virulence.	Exported repetitive protein precursor PirG (cell surface protein) (EXP53)	P9WIQ7	cell wall and cell processes	MSMEG_6405	Rv3810, (MTV026.15), len: 284 aa. PirG (alternate gene names: P36 or erp for Exported Repeated Protein), cell surface protein precursor (see citations below), equivalent to P19361|28KD_MYCLE|ML0091 28 KDA antigen precursor from Mycobacterium leprae (236 aa), FASTA scores: opt: 555, E(): 9.8e-18, (52.65% identity in 281 aa overlap). A core mycobacterial gene; conserved in mycobacterial strains (Se…	NonEssential	NonEssential
Rv1997	ctpF	204.671	-1.65924	0.213507	-7.77134	7.76603e-15	9.74152e-14	Metal cation-transporting ATPase; possibly catalyzes the transport of an undetermined metal cation with the hydrolysis of ATP [catalytic activity: ATP + H(2)O + undetermined metal cation(in) = ADP + phosphate + undetermined metal cation(out)].	Probable metal cation transporter P-type ATPase A CtpF	P9WPS9	cell wall and cell processes	MSMEG_3926	Rv1997, (MTCY39.22c, MTCY39.21c), len: 905 aa. Probable ctpF, metal cation-transporting P-type ATPase F (transmembrane protein), highly similar to others e.g. NP_250120.1|NC_002516 probable cation-transporting P-type ATPase from Pseudomonas aeruginosa (902 aa); NP_441217.1|NC_000911 cation-transporting ATPase (E1-E2 ATPase) from Synechocystis sp. strain PCC 6803 (905 aa); NP_404093.1|NC_003143 pu…	NonEssential	NonEssential
Rv1754c	Rv1754c	295.001	-1.63657	0.180086	-9.08773	1.01129e-19	1.54936e-18	Function unknown	Conserved protein	O06790	conserved hypotheticals	MSMEG_2107	Rv1754c, (MTCY28.17c), len: 563 aa. Conserved protein, has proline-rich central region. Some similarity in central region to other Mycobacterium tuberculosis proline-rich proteins e.g. O06555|Rv1157c|MTCI65.24c (371 aa), (32.5% identity in 191 aa overlap). Contains PS00017 ATP/GTP-binding site motif A (P-loop). A core mycobacterial gene; conserved in mycobacterial strains (See Marmiesse et al., 2…	NonEssential	NonEssential
Rv2267c	Rv2267c	71.2443	-1.63141	0.240993	-6.76954	1.29191e-11	1.36827e-10	Unknown	Conserved hypothetical protein	P9WLG1	conserved hypotheticals	0	Rv2267c, (MTCY339.43), len: 388 aa. Conserved hypothetical protein; some similarity to Mycobacterium tuberculosis Rv3529c; gp|Z82098|MTCY3C7_27 (384 aa) FASTA score: opt: 261, E(): 3.6e-10; 27.3% identity in 253 aa overlap. This region is a possible MT-complex-specific genomic island (See Becq et al., 2007).	NonEssential	NonEssential
Rv1699	pyrG	2512.09	-1.62865	0.11783	-13.8221	1.87632e-43	5.1586e-42	Pyrimidine biosynthesis (last step) [catalytic activity: ATP + UTP + glutamine = ADP + orthophosphate + CTP (ammonia can replace glutamine).]	Probable CTP synthase PyrG	P9WHK7	intermediary metabolism and respiration	MSMEG_3746	Rv1699, (MTCI125.21), len: 586 aa. Probable pyrG, CTP synthase highly similar to many e.g. PYRG_ECOLI|P08398 ctp synthase from Escherichia coli (544 aa), FASTA scores: opt: 1786, E():0, (51.8% identity in 548 aa overlap). Contains PS00442 Glutamine amidotransferases class-I active site.	Essential	Essential
Rv3408	vapC47	2318.11	-1.61585	0.136917	-11.8016	3.82735e-32	8.77884e-31	Unknown	Possible toxin VapC47. Contains PIN domain.	P9WF49	virulence, detoxification, adaptation	0	Rv3408, (MTCY78.20c), len: 136 aa. Possible vapC47, toxin, part of toxin-antitoxin (TA) operon with Rv3407, contains PIN domain, see Arcus et al. 2005. Similar to others in Mycobacterium tuberculosis strains H37Rv and CDC1551 e.g. O50411|Rv3384c|MTV004.42c (130 aa), FASTA scores: opt: 243, E(): 1.7e-09, (35.1% identity in 131 aa overlap); P95252|Rv1962c|MTCY09F9.02 (135 aa), FASTA scores: opt: 19…	NonEssential	NonEssential
Rv0111	Rv0111	1123.44	-1.58599	0.155432	-10.2038	1.90757e-24	3.48046e-23	Function unknown; probably involved in cellular metabolism.	Possible transmembrane acyltransferase	O53633	intermediary metabolism and respiration	MSMEG_5537	Rv0111, (MTV031.05), len: 685 aa. Possible transmembrane acyltransferase, equivalent to AA22904.1|AL035300 putative acyltransferase from Mycobacterium leprae (696 aa). Also similar to others e.g. C69975 acyltransferase homolog yrhL from Bacillus subtilis (634 aa), FASTA scores: opt: 520, E(): 4e-22, (36.4% identity in 382 aa overlap). Very similar to Mycobacterium tuberculosis proteins Rv0228, Rv…	NonEssential	NonEssential
Rv1768	PE_PGRS31	754.02	-1.58189	0.181657	-8.70814	3.08888e-18	4.42813e-17	Function unknown	PE-PGRS family protein PE_PGRS31	Q79FK9	PE/PPE	0	Rv1768, (MTCY28.34), len: 618 aa. PE_PGRS31, Member of the Mycobacterium tuberculosis PE family, PGRS subfamily of gly-rich proteins (see Brennan and Delogu, 2002), highly similar to Q50615 hypothetical 40.8 kDa protein (498 aa), FASTA scores: opt: 1703, E(): 0, (57.4% identity in 566 aa overlap).	NonEssential	NonEssential
Rv0047c	Rv0047c	1312.55	-1.57578	0.172613	-9.12895	6.91676e-20	1.07612e-18	Function unknown	Conserved protein	P71704	conserved hypotheticals	MSMEG_6903	Rv0047c, (MTCY21D4.10c), len: 180 aa. Conserved protein, similar to many.	NonEssential	Essential
Rv3123	Rv3123	173.496	-1.57209	0.149998	-10.4807	1.05974e-25	2.00651e-24	Unknown	Hypothetical protein	O07034	conserved hypotheticals	0	Rv3123, (MTCY164.33), len: 164 aa. Hypothetical unknown protein, but N-terminus shares weak similarity with N-terminal part of O93439|CMESO-1 BHLH transcription factor from Gallus gallus (Chicken) (287 aa), FASTA scores: opt: 129, E(): 0.81, (38.75% identity in 80 aa overlap). This region is a possible MT-complex-specific genomic island (See Becq et al., 2007).	NonEssential	NonEssential
Rv0991c	Rv0991c	500.824	-1.5643	0.204587	-7.64616	2.07074e-14	2.52642e-13	Function unknown	Conserved serine rich protein	O05574	conserved hypotheticals	MSMEG_5479	Rv0991c, (MTCI237.05c), len: 110 aa. Conserved ser-rich protein (especially in C-terminus), highly similar to N-terminus of NP_301255.1|NC_002677 conserved hypothetical protein (Ser-rich C-terminus) from Mycobacterium leprae (99 aa). Also highly similar to SCE22.04|AB90971.1|AL355832 hypothetical protein from Streptomyces coelicolor (110 aa); and similar to others.	NonEssential	NonEssential
Rv2627c	Rv2627c	444.246	-1.55855	0.298884	-5.21457	1.84243e-07	1.36449e-06	Function unknown	Conserved protein	P9WL67	conserved hypotheticals	0	Rv2627c, (MTCY01A10.05), len: 413 aa. Conserved protein. Some similarity in C-terminal part of O53697|Rv0293c|MTV035.21c hypothetical 44.0 KDA protein from Mycobacterium tuberculosis (400 aa), FASTA scores: opt: 392, E(): 1.9e-17, (31.1% identity in 299 aa overlap). Alternative nucleotide at position 2954439 (T->C; R104G) has been observed. Predicted possible vaccine candidate (See Zvi et al., 20…	NonEssential	NonEssential
Rv3863	Rv3863	1428.36	-1.55849	0.166019	-9.38745	6.1469e-21	1.00299e-19	Unknown	Unknown alanine rich protein	P96214	conserved hypotheticals	0	Rv3863, (MTCY01A6.05c), len: 392 aa. Unknown ala-rich protein.	Essential	Essential
Rv2653c	Rv2653c	6.4255	-1.55416	0.678531	-2.29047	0.021994	0.0562813	Unknown	Possible PhiRv2 prophage protein	P9WJ13	insertion seqs and phages	0	Rv2653c, (MTCY441.22c), len: 107 aa. Hypothetical unknown protein, possibly phiRv2 phage protein (see citation below).	NonEssential	NonEssential
Rv2149c	yfiH	824.147	-1.53119	0.151851	-10.0835	6.53397e-24	1.17086e-22	Unknown	Conserved protein YfiH	P9WKD5	conserved hypotheticals	MSMEG_4221	Rv2149c, (MTCY270.19), len: 250 aa. YfiH; corresponds to 25.3 kDa YfiH protein in ftsZ 3' region of Streptomyces griseus, and to YfiH proteins in other bacteria. Belongs to UPF0124 Family. FASTA best: YFIH_STRGR P45496, (246 aa) opt: 722, E(): 1.9e-37; (49.4% identity in 245 aa overlap)	NonEssential	NonEssential
Rv0784	Rv0784	180.529	-1.53073	0.155376	-9.85176	6.73508e-23	1.16028e-21	Function unknown	Conserved hypothetical protein	P71837	conserved hypotheticals	MSMEG_5836	Rv0784, (MTC369.28), len: 228 aa. Conserved hypothetical protein, with some similarity to MLCB5_20|O05752 hypothetical protein from Mycobacterium leprae (193 aa), FASTA scores: opt: 141, E(): 0.0022, (36.0% identity in 114 aa overlap). Also similar to N-terminus of NP_253002.1|NC_002516 conserved hypothetical protein from Pseudomonas aeruginosa (253 aa).	NonEssential	NonEssential
Rv2004c	Rv2004c	651.938	-1.52844	0.195158	-7.83183	4.80807e-15	6.10746e-14	Unknown	Conserved protein	P9WLN3	conserved hypotheticals	MSMEG_3942	Rv2004c, (MTCY39.13), len: 498 aa. Conserved protein. Contains PS00017 ATP/GTP-binding site motif A.	NonEssential	NonEssential
Rv3854c	ethA	2968.13	-1.52694	0.311059	-4.90886	9.16058e-07	6.15922e-06	Activates the pro-drug ethionamide (ETH); induced ETH sensitivity when overexpressed in Mycobacterium tuberculosis.	Monooxygenase EthA	P9WNF9	intermediary metabolism and respiration	MSMEG_6440	Rv3854c, (MTCY01A6.14), len: 489 aa. EthA (alternate gene names: aka, etaA), monooxygenase required for activation of the pro-drug ethionamide (see citations below), highly similar to other monooxygenases e.g. Q9A588|CC2569 monooxygenase (flavin-binding family) from Caulobacter crescentus (498 aa), FASTA scores: opt: 1959, E(): 2.9e-114, (57.6% identity in 481 aa overlap); Q9RZT0|DRB0033 aryleste…	NonEssential	NonEssential
Rv2651c	Rv2651c	236.997	-1.52554	0.28219	-5.40607	6.44211e-08	5.02109e-07	Function unknown; possibly hydrolyzes peptides and/or proteins.	Possible PhiRv2 prophage protease	I6XEX3	insertion seqs and phages	0	Rv2651c, (MTCY441.20c), len: 177 aa. Possible protease protein, phiRv2 phage protein (prohead protease) (see citation below), showing some similarity with several proteases e.g. Q9A4P4|CC2786 putative protease from Caulobacter crescentus (138 aa), FASTA scores: opt: 206, E(): 2e-06, (36.35% identity in 132 aa overlap); Q9RNH0 putative prohead protease from Rhodobacter capsulatus (Rhodopseudomonas…	Essential	NonEssential
Rv3270	ctpC	9429.84	-1.49073	0.767627	-1.942	NA	NA	Metal cation-transporting ATPase; possibly catalyzes the transport of undetermined metal cation with the hydrolyse of ATP [catalytic activity: ATP + H(2)O + undetermined metal cation(in) = ADP + phosphate + undetermined metal cation(out)].	Probable metal cation-transporting P-type ATPase C CtpC	P9WPT5	cell wall and cell processes	MSMEG_6058	Rv3270, (MT3370, MTCY71.10), len: 718 aa. Probable ctpC, metal cation-transport ATPase P-type, integral membrane protein, equivalent to Q9CCL1|CTPC|ML0747 putative cation transport ATPase from Mycobacterium leprae (725 aa), FASTA scores: opt: 3908, E(): 0, (85.95% identity in 713 aa overlap). Also similar to O66027|MTAA metal transporting ATPase MTA72 from Mycobacterium tuberculosis (680 aa), FAS…	NonEssential	NonEssential
Rv2247	accD6	10127.5	-1.46706	0.186607	-7.86176	3.78768e-15	4.873e-14	Involved in fatty acid biosynthesis (mycolic acids synthesis) [catalytic activity: ATP + propionyl-CoA + CO(2) + H(2)O = ADP + orthophosphate + methylmalonyl-CoA].	Acetyl/propionyl-CoA carboxylase (beta subunit) AccD6	P9WQH5	lipid metabolism	MSMEG_4329	Rv2247, (MTCY427.28), len: 473 aa. AccD6, Acetyl/Propionyl CoA Carboxylase, beta subunit (see citations below), highly similar to e.g. PCCB_RHOSO|Q06101 propionyl-CoA carboxylase beta chain, FASTA score: (75.1% identity in 437 aa overlap). Similar to many other Acetyl/Propionyl CoA Carboxylases from Mycobacterium tuberculosis. Belongs to the AccD / PccB family.	Essential	Essential
Rv1700	Rv1700	608.595	-1.46633	0.105778	-13.8624	1.07104e-43	2.96494e-42	NUDIX hydrolases catalyze the hydrolysis of a variety of nucleoside diphoshate derivatives	NUDIX hydrolase	I6X235	information pathways	MSMEG_3745	Rv1700, (MTCI125.22), len: 207 aa. Nudix hydrolase, equivalent to Q49891|MLC1351.08C|Z95117 Hypothetical protein from Mycobacterium leprae (177 aa), FASTA scores: (66.7% identity in 171 aa overlap); also similar to Q9S225|SCI51.15C|AL109848 Hypothetical protein from Streptomyces coelicolor (211 aa), FASTA scores: opt: 508, E(): 1.2e-27, (43.1% identity in 197 aa overlap); similar to P54570|ADPP_B…	NonEssential	NonEssential
Rv1813c	Rv1813c	776.399	-1.46504	0.167195	-8.76246	1.91038e-18	2.75837e-17	Function unknown	Conserved hypothetical protein	P9WLS1	conserved hypotheticals	0	Rv1813c, (MTCY16F9.01), len: 143 aa. Conserved hypothetical protein. Possibly a exported protein with potential N-terminal signal sequence. Similar to Q11050|Rv1269c|MTCY50.13 hypothetical protein from Mycobacterium tuberculosis (124 aa), (42.7% identity in 143 aa overlap). Predicted to be an outer membrane protein (See Song et al., 2008). Predicted possible vaccine candidate (See Zvi et al., 200…	NonEssential	NonEssential
Rv1806	PE20	20.5797	-1.46151	0.432183	-3.3817	0.000720394	0.00281017	Function unknown	PE family protein PE20	L7N656	PE/PPE	0	Rv1806, (MTV049.28), len: 99 aa. PE20, Member of the Mycobacterium tuberculosis PE family of gly-, ala-rich proteins (see citation below), most similar to Rv1788|MTV049.10|AL022021 (99 aa), FASTA scores: opt: 334, E(): 4.7 e-15, (59.8% identity in 97 aa overlap). This region is a possible MT-complex-specific genomic island (See Becq et al., 2007).	NonEssential	NonEssential
Rv3417c	groEL1	6113.54	-1.45859	0.228582	-6.38101	1.75922e-10	1.74358e-09	Prevents misfolding and promotes the refolding and proper assembly of unfolded polypeptides generated under stress conditions.	60 kDa chaperonin 1 GroEL1 (protein CPN60-1) (GroEL protein 1)	P9WPE9	virulence, detoxification, adaptation	MSMEG_1583	Rv3417c, (MTCY78.12), len: 539 aa. GroEL1 (alternate genbe name: cpn60_1), 60 kDa chaperonin 1 (protein cpn60 1) (see citations below), equivalent to P37578|CH61_MYCLE|B1620_C3_228|GROL1|GROEL1|GROEL-1|GROE1|ML0381|B229_ 60 KDA chaperonin 1 from Mycobacterium leprae (537 aa), FASTA scores: opt: 2846, E(): 1.5e-154, (82.95% identity in 539 aa overlap). Also highly similar to others e.g. Q00767|CH6…	NonEssential	NonEssential
Rv2436	rbsK	409.814	-1.45791	0.17764	-8.20711	2.2657e-16	3.05185e-15	Involved in ribose metabolism (in the first step) [catalytic activity: ATP + D-ribose = ADP + D-ribose 5-phosphate].	Ribokinase RbsK	P71913	intermediary metabolism and respiration	MSMEG_4585	Rv2436, (MTCY428.10c), len: 304 aa. Probable rbsK, ribokinase, similar to others e.g. Q9RZ99|DRA0055 from Deinococcus radiodurans (300 aa) FASTA scores: opt: 485, E(): 9.1e-21, (44.55% identity in 301 aa overlap); P36945|P96733|RBSK_BACSU from Bacillus subtilis (293 aa), FASTA scores: opt: 398, E(): 8.5e-16, (36.35% identity in 297 aa overlap); P05054|RBSK_ECOLI|B3752|Z5253|ECS4694 from Escherich…	NonEssential	NonEssential
Rv2268c	cyp128	103.189	-1.44853	0.184083	-7.86887	3.5786e-15	4.6188e-14	Cytochromes P450 are a group of heme-thiolate monooxygenases. They oxidize a variety of structurally unrelated compounds, including steroids, fatty acids, and xenobiotics.	Probable cytochrome P450 128 Cyp128	P9WPN7	intermediary metabolism and respiration	0	Rv2268c, (MT2330, MTCY339.42), len: 489 aa. Probable cyp128, cytochrome P450, similar to (but longer than) cytochrome p-450 e.g. CPXK_SACER P3 3271 cytochrome p-450 107b1 (405 aa), FASTA scores, opt: 620, E(): 8.3e-33, (31.8% identity in 406 aa overlap); contains PS00086 Cytochrome P450 cysteine heme-iron ligand signature, similar to MTCY50.26, 32.7% identity in 382 aa overlap. This region is a p…	NonEssential	NonEssential
Rv3136A	Rv3136A	915.721	-1.42314	0.217655	-6.5385	6.21399e-11	6.37927e-10	Unknown	Conserved protein	I6Y2Q7	conserved hypotheticals	0	Rv3136A, len: 110 aa. Conserved protein.	NonEssential	NonEssential
Rv1816	Rv1816	856.175	-1.41994	0.108672	-13.0663	5.12984e-39	1.33709e-37	Involved in transcriptional mechanism.	Possible transcriptional regulatory protein	P9WMC9	regulatory proteins	MSMEG_3659	Rv1816, (MTCY1A11.27c), len: 234 aa. Possible transcriptional regulatory protein. MEME analysis suggests similarity to putative Mycobacterium tuberculosis transcriptional regulators, Rv0653c, Rv0681. Contains helix-turn-helix motif at aa 38-59 (+4.30 SD).	NonEssential	NonEssential
Rv2154c	ftsW	3612.51	-1.41622	0.104849	-13.5072	1.41798e-41	3.79452e-40	Unknown	FtsW-like protein FtsW	P9WN97	cell wall and cell processes	MSMEG_4228	Rv2154c, (MTCY270.14), len: 524 aa. Probable ftsW, cell division protein, related to MTCY10H4.17c, 3.2e-17. FASTA best: SP5E_BACSU P07373 stage V sporulation protein E (366 aa) opt: 755, E(): 1.6e-33; (38.4% identity in 357 aa overlap). FtsW|Rv2154c interacts with PbpB|Rv2163c and FtsZ|RvRv2150c (See Datta et al., 2006).	Essential	Essential
Rv1805c	Rv1805c	311.992	-1.40161	0.227188	-6.16935	6.85694e-10	6.46098e-09	Unknown	Hypothetical protein	O53954	conserved hypotheticals	0	Rv1805c, (MTV049.27c), len: 115 aa. Hypothetical unknown protein. This region is a possible MT-complex-specific genomic island (See Becq et al., 2007).	NonEssential	NonEssential
Rv2331	Rv2331	99.5735	-1.40003	0.195275	-7.16953	7.52565e-13	8.63085e-12	Unknown	Hypothetical protein	P9WLB3	conserved hypotheticals	0	Rv2331, (MT2393, MTCY3G12.03c), len: 128 aa. Hypothetical unknown protein; shortened version of MTCY3G12.03c to eliminate overlap with MTCY3G12.04.	NonEssential	NonEssential
Rv0088	Rv0088	648.786	-1.39904	0.184202	-7.59515	3.07431e-14	3.71695e-13	Unknown	Possible polyketide cyclase/dehydrase	P9WM73	lipid metabolism	0	Rv0088, (MTCY251.06), len: 224 aa. Possible polyketide cyclase/dehydrase. Belongs to the SRPBCC ligand-binding domain superfamily. Predicted to be an outer membrane protein (See Song et al., 2008).	NonEssential	NonEssential
Rv2871	vapB43	112.055	-1.39012	0.194989	-7.12922	1.00938e-12	1.15104e-11	Unknown	Possible antitoxin VapB43	P9WL41	virulence, detoxification, adaptation	0	Rv2871, (MTCY274.02), len: 85 aa. Possible vapB43, antitoxin, part of toxin-antitoxin (TA) operon with Rv2872, see Arcus et al. 2005. Similar to others in Mycobacterium tuberculosis strains H37Rv and CDC1551 e.g. O50456|Rv1241|MTV006.13 (86 aa), FASTA scores: opt: 172, E(): 2.9e-05, (37.2% identity in 86 aa overlap); O53811|Rv0748|MTV041.22 (85 aa), FASTA scores: opt: 170, E(): 4e-05, (35.3% iden…	NonEssential	NonEssential
Rv3842c	glpQ1	4674.05	-1.38623	0.16438	-8.43307	3.367e-17	4.64438e-16	Glycerophosphoryl diester phosphodiesterase hydrolyzes deacylated phospholipids to G3P and the corresponding alcohols [catalytic activity: a glycerophosphodiester + H(2)O = an alcohol + SN-glycerol 3-phosphate].	Probable glycerophosphoryl diester phosphodiesterase GlpQ1 (glycerophosphodiester phosphodiesterase)	P9WMU3	intermediary metabolism and respiration	MSMEG_6423	Rv3842c, (MTCY01A6.27), len: 274 aa. Probable glpQ1, glycerophosphoryl diester phosphodiesterase, equivalent to Q9CDC5|GLPQ|ML0074 putative glycerophosphoryl diester phosphodiesterase from Mycobacterium leprae (271 aa), FASTA scores: opt: 1635, E(): 1.9e-100, (88.85% identity in 269 aa overlap). Also highly similar to others e.g. CAC44700|SCBAC25E3.13c putative phosphodiesterase from Streptomyces…	NonEssential	NonEssential
Rv0063	Rv0063	754.267	-1.38426	0.194612	-7.11291	1.1362e-12	1.29199e-11	Function unknown; probably involved in cellular metabolism.	Possible oxidoreductase	O53608	intermediary metabolism and respiration	0	Rv0063, (MTV030.06), len: 479 aa. Possible oxidoreductase, similar to many. Similar to Mycobacterium tuberculosis proteins e.g. Rv3107c, Rv1257c, etc. Contains PS00862 Oxygen oxidoreductases covalent FAD-binding site.	NonEssential	NonEssential
Rv3136	PPE51	4662.58	-1.36931	0.174538	-7.84533	4.31808e-15	5.51999e-14	Function unknown	PPE family protein PPE51	P9WHY3	PE/PPE	0	Rv3136, (MTCY03A2.22c), len: 380 aa. PPE51, Member of the Mycobacterium tuberculosis Ala-, Gly-rich PPE family, similar to Q9AGF0|Ov2770c Rv2770c-like protein from M. microti (397 aa), FASTA scores: opt: 917, E(): 9e-41, (46.15% identity in 388 aa overlap); O33312|Rv2770c|MTV002.35c, MTV002_36, MTCI125_26, MTCY10G2_10, MTCI364_8, MTV049_28, MTV049_29, etc.	NonEssential	NonEssential
Rv0474	Rv0474	320.654	-1.36088	0.1967	-6.91854	4.56327e-12	5.01835e-11	Possibly involved in transcriptional mechanism.	Probable transcriptional regulatory protein	P9WMH9	regulatory proteins	MSMEG_0918	Rv0474, (MTV038.18), len: 140 aa. Probable transcriptional regulator, highly similar to others e.g. CAC04034.1|AL391406 putative DNA-binding protein from Streptomyces coelicolor (141 aa); N-terminus of NP_104173.1|14023352|BAB49959.1|AP003000 transcriptional regulator from Mesorhizobium loti (219 aa); N-terminus of A83618|PA0225 probable transcription regulator from Pseudomonas aeruginosa (179 aa…	NonEssential	NonEssential
Rv2074	Rv2074	1399.27	-1.34726	0.127115	-10.5987	3.02091e-26	5.88638e-25	May be involved in biosynthesis of pyridoxine (vitamin B6) and pyridoxal phosphate. Oxidize PNP and PMP into pyridoxal 5'-phosphate (PLP) [catalytic activity: pyridoxamine 5'-phosphate + H2O + O2 = pyridoxal 5'-phosphate + NH3 + H2O2]	Possible pyridoxamine 5'-phosphate oxidase (PNP/PMP oxidase) (pyridoxinephosphate oxidase) (PNPOX) (pyridoxine 5'-phosphate oxidase)	P9WLL7	intermediary metabolism and respiration	MSMEG_3880	Rv2074, (MTCY49.13), len: 137 aa. Possible pyridoxine 5'-phosphate oxidase (PNPOx) (See Biswal et al., 2006). Similar to conserved hypothetical proteins.	NonEssential	NonEssential
Rv2630	Rv2630	248.46	-1.34494	0.242035	-5.55683	2.74718e-08	2.23675e-07	Unknown	Hypothetical protein	P9WQ03	conserved hypotheticals	0	Rv2630, (MTCY01A10.02c), len: 179 aa. Hypothetical unknown protein.	NonEssential	NonEssential
Rv3134c	Rv3134c	909.288	-1.34048	0.173215	-7.73885	1.00321e-14	1.25058e-13	Function unknown. Could play a role in the adaptation to hypoxia, participating in the phosphorelay in the two component regulatory system DEVR|Rv3133c/DEVS|Rv3132c.	Universal stress protein family protein	P9WFD3	virulence, detoxification, adaptation	MSMEG_5245	Rv3134c, (MTCY03A2.240, len: 268 aa. Universal stress protein family protein. Ala-, Val- rich (see citations below), related to other hypothetical Mycobacterium tuberculosis proteins e.g. O53474|Rv2028c|MTV018.15c (279 aa), FASTA scores: opt: 562, E(): 3.2e-28, (40.65% identity in 273 aa overlap); O06188|Rv2624c|MTCY01A10.08 (272 aa), FASTA scores: opt: 458, E(): 1.1e-21, (36.55% identity in 271 …	NonEssential	NonEssential
Rv2032	acg	150.051	-1.33185	0.234295	-5.68448	1.31208e-08	1.12536e-07	Unknown. May have a role for bacteria within the host environment.	Conserved protein Acg	P9WIZ9	conserved hypotheticals	MSMEG_3943,MSMEG_5246	Rv2032, (MTV018.19), len: 331 aa. Acg (for acr-coregulated gene), conserved protein possibly member of a superfamily of classical nitroreductases (see Purkayastha et al., 2002), similar to Rv3127 and Rv3131. Predicted possible vaccine candidate (See Zvi et al., 2008).	NonEssential	NonEssential
Rv2650c	Rv2650c	403.048	-1.32904	0.273987	-4.85074	1.23003e-06	8.12064e-06	Unknown	Possible PhiRv2 prophage protein	P71947	insertion seqs and phages	0	Rv2650c, (MTCY441.19), len: 479 aa. Possible phiRv2 prophage protein (capsid subunit) (see citation below), highly similar to O06614|Rv1576c|MTCY336.28 probable phiRv1 phage protein from Mycobacterium tuberculosis (473 aa), FASTA scores: opt: 2782, E(): 2.8e-159, (89.1% identity in 468 aa overlap).	Essential	NonEssential
Rv2706c	Rv2706c	651.758	-1.3263	0.229033	-5.79087	7.0022e-09	6.07059e-08	Unknown	Hypothetical protein	O07207	conserved hypotheticals	0	Rv2706c, (MTCY05A6.27c), len: 85 aa (unlikely ORF). Hypothetical unknown protein.	NonEssential	NonEssential
Rv2629	Rv2629	1302.69	-1.31578	0.257344	-5.1129	3.17246e-07	2.27804e-06	Function unknown	Conserved protein	P9WL63	conserved hypotheticals	0	Rv2629, (MTCY01A10.03c), len: 374 aa. Conserved protein, similar to Q9ZC00|SC1E6.22c hypothetical 40.7 KDA protein from Streptomyces coelicolor (373 aa), FASTA scores: opt: 425, E(): 2.5e-18, (30.2% identity in 371 aa overlap). Predicted possible vaccine candidate (See Zvi et al., 2008).	NonEssential	NonEssential
Rv0847	lpqS	1134.92	-1.31476	0.302819	-4.34173	1.41365e-05	7.77313e-05	Unknown	Probable lipoprotein LpqS	O53859	cell wall and cell processes	0	Rv0847, (MTV043.40), len: 130 aa. Probable lpqS, lipoprotein. Contains possible signal sequence and PS00013 Prokaryotic membrane lipoprotein lipid attachment site.	NonEssential	NonEssential
Rv0130	htdZ	72.1914	-1.30664	0.248538	-5.2573	1.46184e-07	1.09068e-06	Unknown	Probable 3-hydroxyl-thioester dehydratase	P9WNP3	intermediary metabolism and respiration	MSMEG_2201	Rv0130, (MTCI5.04), len: 151 aa. Probable htdZ, 3-hydroxyl-thioester dehydratase. Forms single hot-dog fold, features R-specific hydratase motif, substrate unknown, forms homodimer. Shows structural similarity to six others in Mycobacterium tuberculosis (see Castell et al (2005) below). Similar to others e.g. AL096811|SCI30A_19 from Streptomyces coelicolor (153 aa), FASTA scores: opt: 639, E(): 0…	NonEssential	NonEssential
Rv1036c	Rv1036c	55.7611	-1.30571	0.289861	-4.5046	6.64968e-06	3.93684e-05	Possibly required for the transposition of the insertion element IS1560.	Probable IS1560 transposase (fragment)	P96365	insertion seqs and phages	0	Rv1036c, (MTCY10G2.13), len: 112 aa. Probable IS1560 transposase fragment, similar to part of Rv3386|E1202304|MTV004.44 (234 aa) (82.8% identity in 87 aa overlap).	NonEssential	NonEssential
Rv1491c	Rv1491c	902.488	-1.30147	0.118474	-10.9854	4.49482e-28	9.25242e-27	Unknown	Conserved membrane protein	P9WFS3	cell wall and cell processes	MSMEG_3157	Rv1491c, (MTCY277.13c), len: 252 aa. Conserved membrane protein. Similar to hypothetical proteins from many organisms e.g. YDJZ_ECOLI|P76221 Escherichia coli (235 aa), FASTA scores: opt: 223, E():6.7 e-07, (31.7% identity in 145 aa overlap); AL133252|SCE46.15 Streptomyces coelicolor (249 aa), FASTA scores: opt: 378, E(): 1.5e-17, (39.1% identity in 169 aa overlap). Also similar to Mycobacterium t…	NonEssential	NonEssential
Rv3418c	groES	3042.07	-1.29916	0.213604	-6.08208	1.18635e-09	1.08721e-08	Binds to CPN60 in the presence of mg-ATP and suppresses the ATPase activity of the latter.	10 kDa chaperonin GroES (protein CPN10) (protein GroES) (BCG-a heat shock protein) (10 kDa antigen)	P9WPE5	virulence, detoxification, adaptation	MSMEG_1582	Rv3418c, (MTCY78.11), len: 100 aa. GroES (alternate gene names: cpn10, mpt57), 10 kDa chaperonin (protein cpn10) (see citations below), equivalent to P24301|CH10_MYCLE|MOPB|GROES|CHPA|ML0380|B1620_C3_227|B229_C3_247 from Mycobacterium leprae (99 aa), FASTA scores: opt: 568, E(): 2.1e-31, (89.9% identity in 99 aa overlap). And also strongly identical to others e.g. O86017|CH10_MYCAV|MOPB|GROES fro…	Essential	Essential
Rv1830	Rv1830	1460.05	-1.2977	0.148241	-8.75395	2.06008e-18	2.96386e-17	Function unknown	Conserved hypothetical protein	P9WME5	conserved hypotheticals	MSMEG_3644	Rv1830, (MTCY1A11.13c), len: 225 aa. Conserved hypothetical protein, equivalent to Mycobacterium leprae hypothetical protein MLCB1788.33c|AL008609|O32916 (231 aa), FASTA scores: opt: 1307, E(): 0, (89.6% identity in 231 aa overlap).	Essential	Essential
Rv1592c	Rv1592c	1140.2	-1.28465	0.101591	-12.6454	1.186e-36	2.90281e-35	Function unknown	Conserved hypothetical protein	P9WK89	conserved hypotheticals	MSMEG_3197	Rv1592c, (MTCY336.12), len: 446 aa. Conserved hypothetical protein, some similarity to Q49629|B1170_F1_46 from Mycobacterium leprae (132 aa), FASTA results: opt: 332, E(): 4.5e-14, (56.3% identity in 87 aa overlap). Nearly identical to truncated Mycobacterium bovis BCG protein (148 aa) AF041819|AF041819_11.	NonEssential	NonEssential
Rv2527	vapC17	64.371	-1.27582	0.274755	-4.64349	3.42572e-06	2.13191e-05	Unknown	Possible toxin VapC17	P9WF95	virulence, detoxification, adaptation	0	Rv2527, (MTCY159.29c), len: 133 aa. Possible vapC17, toxin, part of toxin-antitoxin (TA) operon with Rv2526, contains PIN domain (See Arcus et al., 2005; Pandey and Gerdes, 2005). Similar to others in Mycobacterium tuberculosis e.g. P95007|MTCY159.10c|Rv2546 (137 aa), FASTA scores: opt: 206, E(): 1.4e-07, (38.0% identity in 100 aa overlap); O33299|MTV002.22c|Rv2757c (138 aa), FASTA scores: opt: 2…	NonEssential	NonEssential
Rv1221	sigE	2128.19	-1.26451	0.26151	-4.83541	1.32874e-06	8.72926e-06	The sigma factor is an initiation factor that promotes attachment of the RNA polymerase to specific initiation sites and then is released. Seems to be regulated by sigh (Rv3223c product). Seems to regulate the heat-shock response.	Alternative RNA polymerase sigma factor SigE	P9WGG7	information pathways	MSMEG_5072	Rv1221, (MTCI61.04), len: 257 aa. SigE, alternative sigma factor of extracytoplasmic function (ECF) family (see citations below). Similar to many e.g. RPOE_HAEIN|P44790 RNA polymerase sigma-e factor from Haemophilus influenzae (189 aa), FASTA scores: opt: 247, E(): 3.4e-06, (28.5% identity in 186 aa overlap); etc. Also similar to MTCY07D11.03 rpoE from Mycobacterium tuberculosis (35.2% identity i…	NonEssential	NonEssential
Rv1527c	pks5	2684.57	-1.26323	0.08096	-15.6031	6.93338e-55	2.44128e-53	Involved in polyketide metabolism.	Probable polyketide synthase Pks5	O53901	lipid metabolism	MSMEG_4727	Rv1527c, (MTV045.01c-MTCY19G5.01), len: 2108 aa. Probable pks5, polyketide synthase, highly similar to many e.g. MCAS_MYCBO|Q02251 mycocerosic acid synthase from Mycobacterium bovis (2110 aa), FASTA scores: opt: 6270, E(): 0, (63.6% identity in 2126 aa overlap).	NonEssential	NonEssential
Rv0500A	Rv0500A	1802.86	-1.25676	0.195477	-6.42921	1.28265e-10	1.29361e-09	Function unknown	Conserved protein	P9WKT7	conserved hypotheticals	0	Rv0500A, len: 78 aa. Conserved protein, similar to proteins from Mycobacterium leprae and Streptomyces coelicolor e.g. U00018_25 from Mycobacterium leprae cosmid B2168 (86 aa), FASTA scores: opt: 428, E(): 1.3e-27, (82.6% identity in 86 aa overlap); AL079345|SCE68_26 from Streptomyces coelicolor cosmid E6 (70 aa), FASTA scores: opt: 252, E(): 1.2 e-13, (72.2 identity in 54 aa overlap).	NonEssential	NonEssential
Rv2034	Rv2034	17.8376	-1.2532	0.410592	-3.05218	0.00227188	0.00788187	Involved in transcriptional regulation.	ArsR repressor protein	O53478	regulatory proteins	0	Rv2034, (MTV018.21), len: 107 aa. Repressor protein belonging to the ArsR family. Contains probable helix-turn-helix at aa 32-53 (S core 1350, +3.78 SD).	NonEssential	NonEssential
Rv2817c	Rv2817c	3323.65	-1.25046	0.173587	-7.20361	5.86385e-13	6.74427e-12	Function unknown	Conserved hypothetical protein	P9WPJ5	conserved hypotheticals	0	Rv2817c, (MTCY16B7.26), len: 338 aa. Conserved hypothetical protein, showing similarity with O30236|AF2435 conserved hypothetical protein from Archaeoglobus fulgidus (322 aa), FASTA scores: opt: 397, E(): 2.4e-19, (28.2% identity in 298 aa overlap); Q9KFX9|BH0341 hypothetical protein from Bacillus halodurans (343 aa), FASTA scores: opt: 337, E(): 2.8e-15, (27.35% identity in 300 aa overlap); Q9X2…	NonEssential	NonEssential
Rv2846c	efpA	5173.41	-1.24753	0.188532	-6.61703	3.6648e-11	3.80117e-10	Thought to be involved in transport of undetermined substrate (possibly drug) across the membrane (export): so responsible for the translocation of the substrate across the membrane.	Possible integral membrane efflux protein EfpA	P9WJY5	cell wall and cell processes	MSMEG_2619	Rv2846c, (MTCY24A1.11), len: 530 aa. Possible efpA, integral membrane efflux protein, member of major facilitator superfamily (MFS) possibly involved in transport of drug (see citations below), equivalent to Q9Z5J5|ML1562|MLCB596.08 putative transmembrane efflux protein from Mycobacterium leprae (534 aa), FASTA scores: opt: 2881, E(): 4.1e-160, (86.55% identity in 535 aa overlap). Also highly sim…	Essential	Essential
Rv0082	Rv0082	208.965	-1.23233	0.178771	-6.8933	5.45128e-12	5.91391e-11	Function unknown; probably involved in cellular metabolism.	Probable oxidoreductase	I6XUD2	intermediary metabolism and respiration	0	Rv0082, (MTV030.26), len: 159 aa. Probable oxidoreductase, highly similar or similar to other various oxidoreductases. Nucleotide position 90144 in the genome sequence has been corrected, A:G resulting in Q74R.	NonEssential	NonEssential
Rv0848	cysK2	271.116	-1.22266	0.295914	-4.1318	3.59938e-05	0.000181735	Thought to be involved in cysteine biosynthesis [catalytic activity: O3-acetyl-L-serine + H(2)S = L-cysteine + acetate].	Possible cysteine synthase a CysK2 (O-acetylserine sulfhydrylase) (O-acetylserine (thiol)-lyase) (CSASE)	Q79FV4	intermediary metabolism and respiration	0	Rv0848, (MTV043.41), len: 372 aa. Possible cysK2, cysteine synthase A, but could be also a cysteine synthase B cysM2-product, similar to many e.g. NP_109408.1|NC_002682 cysteine synthase from Mesorhizobium loti (357 aa); Q44004|CYSM_ALCEU cysteine synthase from Alcaligenes eutrophus strain CH34 (Ralstonia eutropha) (339 aa), FASTA scores: opt: 511, E(): 1.7e-25, (35.0% identity in 314 aa overlap)…	NonEssential	NonEssential
Rv3135	PPE50	717.688	-1.22108	0.158106	-7.7232	1.13448e-14	1.4055e-13	Function unknown	PPE family protein PPE50	Q6MX07	PE/PPE	0	Rv3135, (MTCY03A2.23c), len: 132 aa. PPE50, Member of the Mycobacterium tuberculosis Ala-, Gly-rich PPE family, similar to P95190|Rv3136|MTCY03A2.22c (380 aa), FASTA scores: opt: 494, E(): 6.7e-25, (57.25% identity in 131 aa overlap) (next ORF downstream), MTY21C12_9, MTCY3C7_24, MTCI125_27, MTV049_12, MTV049_9, MTV049_11, MTCY274_24 etc.	NonEssential	NonEssential
Rv3597c	lsr2	1576.49	-1.21978	0.15467	-7.88634	3.11179e-15	4.05543e-14	Dominant T-cell antigen and possibly stimulates lymphoproliferation. Has DNA-bridging activity.	Iron-regulated H-NS-like protein Lsr2	P9WIP7	information pathways	MSMEG_6092	Rv3597c, (MTCY07H7B.25), len: 112 aa. Lsr2, H-NS-like protein, identical to P24094|LSR2_MYCLE|ML0234 LSR2 protein precursor (15 KDA antigen) (A15) from Mycobacterium leprae (112 aa), FASTA scores: opt: 698, E(): 6.7e-37, (92.85% identity in 112 aa overlap). Also highly similar to others e.g. Q9X8N1|SCE94.26c from Streptomyces coelicolor (111 aa), FASTA scores: opt: 379, E(): 4.4e-17, (58.05% iden…	Essential	NonEssential
Rv2005c	Rv2005c	686.011	-1.21552	0.228776	-5.31316	1.07743e-07	8.17543e-07	Unknown	Universal stress protein family protein	P9WLN1	virulence, detoxification, adaptation	MSMEG_3945	Rv2005c, (MTCY39.12), len: 295 aa. Universal stress protein family protein. Predicted possible vaccine candidate (See Zvi et al., 2008).	NonEssential	NonEssential
Rv1469	ctpD	416.172	-1.20751	0.175573	-6.87757	6.0881e-12	6.58696e-11	Cation-transporting ATPase; possibly catalyzes the transport of a cation (possibly cadmium) with the hydrolyse of ATP [catalytic activity: ATP + H(2)O + cation(in) = ADP + phosphate + cation(out)].	Probable cation transporter P-type ATPase D CtpD	P9WPT3	cell wall and cell processes	MSMEG_5403	Rv1469, (MTV007.16), len: 657 aa. Probable ctpD, cation-transporting P-type ATPase D (transmembrane protein), highly similar to others e.g. T35947 probable cation-transporting ATPase from Streptomyces coelicolor (638 aa); NP_442633.1|NC_000911 cation-transporting ATPase (E1-E2 ATPase) from Synechocystis sp. strain PCC 6803 (642 aa), FASTA scores: opt: 1438, E(): 0, (41.9% identity in 592 aa overl…	NonEssential	NonEssential
Rv1988	erm(37)	675.636	-1.19742	0.200087	-5.98446	2.17104e-09	1.94956e-08	Thought to cause methylation of 23S rRNA	Probable 23S rRNA methyltransferase Erm(37)	Q10838	intermediary metabolism and respiration	0	Rv1988, (MTCY39.31c), len: 179 aa. Probable erm(37), 23S rRNA methyltransferase, similar to ERME_SACER|P07287 rrna adenine n-6-methyltransferase (370 aa), FASTA scores: opt: 259, E(): 2e-11, (35.1% identity in 171 aa overlap); contains PS00092 N-6 Adenine-specific DNA methylases signature. Also similar to Mycobacterium tuberculosis Rv1010 ksgA 16S rRNA dimethyltransferase. This region is a possib…	NonEssential	NonEssential
Rv3004	cfp6	602.562	-1.19558	0.140397	-8.51571	1.65579e-17	2.33206e-16	Unknown function (putative secreted protein).	Low molecular weight protein antigen 6 (CFP-6)	P9WIR1	cell wall and cell processes	0	Rv3004, (MT3084.1, MTV012.18), len: 112 aa. Cfp6, low molecular weight protein antigen 6 (CFP-6) (See Bhaskar et al., 2000). Weak homology with Q9RKZ5|SC6D7.02 putative membrane protein from Streptomyces coelicolor (156 aa), FASTA scores: opt: 109, E(): 0.78, (39.4% identity in 122 aa overlap). Caution: the initiator methionine may be further upstream making the sequence a precursor. Predicted to…	NonEssential	NonEssential
Rv0034	Rv0034	32.5672	-1.19484	0.317656	-3.76144	0.000168938	0.000762786	Function unknown	Conserved hypothetical protein	P9WM93	conserved hypotheticals	0	Rv0034, (MTCY10H4.34), len: 131 aa. Conserved hypothetical protein, showing weak similarity to AE001980|AE001980_7 hypothetical protein from Deinococcus radiodurans (120 aa), FASTA scores: opt: 141, E(): 0.0028, (29.3% identity in 123 aa overlap).	NonEssential	NonEssential
Rv3246c	mtrA	4708.53	-1.19228	0.202867	-5.87714	4.17403e-09	3.69043e-08	Transcriptional activator part of a two component regulatory system.	Two component sensory transduction transcriptional regulatory protein MtrA	P9WGM7	regulatory proteins	MSMEG_1874	Rv3246c, (MTCY20B11.21c), len: 228 aa. MtrA, transcriptional activator, response regulator (see citations below), equivalent to Q9CCJ2|MTRA|ML0773 putative two-component response regulator from Mycobacterium leprae (228 aa), FASTA scores: opt: 1458, E(): 1.4e-85, (98.7% identity in 228 aa overlap). Also highly similar to others e.g. Q9F9J5|SCRA putative response regulator from Streptomyces coelic…	Essential	Essential
Rv2660c	Rv2660c	46.1455	-1.18709	0.321033	-3.69773	0.000217539	0.000958509	Unknown	Hypothetical protein	I6Y1F5	conserved hypotheticals	0	Rv2660c, (MTCY441.29c), len: 75 aa (questionable orf). Hypothetical unknown protein.	#N/A	#N/A
Rv1772	Rv1772	620.649	-1.18052	0.255478	-4.62084	3.82186e-06	2.35904e-05	Unknown	Hypothetical protein	O06805	conserved hypotheticals	0	Rv1772, (MTCY28.38), len: 103 aa. Hypothetical unknown protein.	NonEssential	NonEssential
Rv3133c	devR	808.686	-1.17406	0.206633	-5.68185	1.33245e-08	1.14039e-07	Regulator part of the two component regulatory system DEVR/DEVS/dost. Controls HSPX|Rv2031|ACR expression.	Two component transcriptional regulatory protein DevR (probably LuxR/UhpA-family)	P9WMF9	regulatory proteins	MSMEG_3944,MSMEG_5244	Rv3133c, (MTCY03A2.25), len: 217 aa. DevR (alternate gene name: dosR), two component transcriptional regulator (see Dasgupta et al., 2000; dev for Differentially Expressed in Virulent strain), highly similar to several e.g. O85372|CPRR two component regulator from Rhodococcus sp. (212 aa), FASTA scores: opt: 868, E(): 6.2e-46, (65.05% identity in 206 aa overlap); Q9RI42|SCJ12.16c putative LuxR fa…	NonEssential	NonEssential
Rv1043c	Rv1043c	978.596	-1.16316	0.121721	-9.55589	1.22522e-21	2.04067e-20	Function unknown	Conserved hypothetical protein	P96358	conserved hypotheticals	0	Rv1043c, (MTCY10G2.06), len: 341 aa. Conserved hypothetical protein similar to AL096872|SC5F7.08 putative lipoate-protein ligase from Streptomyces coelicolor (362 aa), FASTA scores: opt: 206, E(): 1.4e-05, (30.3% identity in 201 aa overlap). Weak similarity to P39668|YYXA_BACSU hypothetical protease from Bacillus subtitis (400 aa), FASTA scores: opt: 159, E(): 0.013, (27.1% identity in 210 aa ove…	NonEssential	NonEssential
Rv2746c	pgsA3	358.96	-1.16286	0.138157	-8.41691	3.86534e-17	5.29539e-16	Involved in acidic phospholipid biosynthesis. This protein probably catalyzes the committed step to the synthesis of the acidic phospholipids [catalytic activity: CDP-diacylglycerol + glycerol-3-phosphate = CMP + 3-(3-phosphatidyl)-glycerol 1-phosphate].	Probable PGP synthase PgsA3 (CDP-diacylglycerol--glycerol-3-phosphate 3- phosphatidyltransferase) (phosphatidylglycerophosphate synthase)	P9WPG3	lipid metabolism	MSMEG_2692	Rv2746c, (MTV002.11c), len: 209 aa. Probable pgsA3, PGP synthase (see citation below), transmembrane protein, equivalent, but longer 19 aa, to Q49839|O08087|PGSA|ML0979 PGSA from Mycobacterium leprae (193 aa), FASTA scores: opt: 925, E(): 3.7e-53, (77.15% identity in 188 aa overlap). Also highly similar to O86813|PGSA phosphatidylglycerophosphate synthase from Streptomyces coelicolor (263 aa), FA…	Essential	Essential
Rv2813	Rv2813	17.2165	-1.15367	0.457083	-2.52399	0.0116031	0.0327993	Function unknown	Conserved hypothetical protein	I6XFD1	conserved hypotheticals	0	Rv2813, (MTCY16B7.30c), len: 270 aa. Conserved hypothetical protein, similar to various proteins (notably secreted proteins) e.g. Q9ZFL2 hypothetical 30.4 KDA protein from Bacillus stearothermophilus (266 aa), FASTA scores: opt: 518, E(): 1.4e-26, (33.85% identity in 266 aa overlap); P45754|GSPA_AERHY|EXEA general secretion pathway protein from Aeromonas hydrophila (547 aa), FASTA scores: opt: 38…	NonEssential	NonEssential
Rv2006	otsB1	1140.32	-1.1521	0.145471	-7.91976	2.37974e-15	3.1115e-14	Involved in trehalose biosynthesis (protective effect). Mycobacteria can produce trehalose from glucose 6-phosphate and UDP-glucose (the OtsA-OtsB pathway) from glycogen-like alpha(1-->4)-linked glucose polymers (the TreY-TreZ pathway) and from maltose (the TreS pathway) [catalytic activity: trehalose 6-phosphate + H(2)O = trehalose + orthophosphate].	Probable trehalose-6-phosphate phosphatase OtsB1 (trehalose-phosphatase) (TPP)	P9WN15	virulence, detoxification, adaptation	MSMEG_3954	Rv2006, (MTCY39.11c), len: 1327 aa. OtsB1, trehalose-6-phosphate phosphatase (see citations below). Belongs to Glycosyl hydrolases family 65. Note that previously known as otsB. Predicted possible vaccine candidate (See Zvi et al., 2008).	NonEssential	NonEssential
Rv2329c	narK1	3722.48	-1.14217	0.194838	-5.86218	4.56833e-09	4.03017e-08	Involved in excretion of nitrite produced by the dissimilatory reduction of nitrate.	Probable nitrite extrusion protein 1 NarK1 (nitrite facilitator 1)	P71883	cell wall and cell processes	0	Rv2329c, (MTCY3G12.05), len: 515 aa. Probable narK1, nitrite extrusion protein, possibly member of major facilitator superfamily (MFS). Equivalent to O32974|MLCB22.41c|nark|ML0844 putative nitrite extrusion protein from Mycobacterium leprae (517 aa), FASTA scores: opt: 2224, E(): 1.9e-129, (69.3% identity in 488 aa overlap). Also highly similar to others e.g. P94933 nitrite extrusion protein from…	NonEssential	NonEssential
Rv2496c	bkdB	1125.58	-1.14091	0.280149	-4.07251	4.651e-05	0.000229915	Involved in energy metabolism. The branched-chain alpha-keto acid dehydrogenase complex catalyzes the overall conversion of branched chain alpha-keto acids to acyl-CoA and CO2. It contains multiple copies of three enzymatic components: branched-chain alpha-keto acid decarboxylase (E1), lipoamide acyltransferase (E2) and lipoamide dehydrogenase (E3).	Probable branched-chain keto acid dehydrogenase E1 component, beta subunit BkdB	P9WIS1	intermediary metabolism and respiration	MSMEG_4711	Rv2496c, (MTCY07A7.02c), len: 348 aa. Probable bkdB, branched-chain keto acid dehydrogenase E1 component, beta subunit, similar to others e.g. Q9Y8I6||PDHB from Halobacterium volcanii (Haloferax volcanii) (327 aa) FASTA scores: opt: 1050, E(): 6.4e-60, (49.7% identity in 324 aa overlap); Q9KG98|BH0214 from Bacillus halodurans (328 aa), FASTA scores: opt: 987, E(): 6.9e-56, (45.7% identity in 324 …	NonEssential	NonEssential
Rv1028A	kdpF	21.9155	-1.13797	0.36395	-3.12671	0.00176775	0.00635819	Thought to be involved in stabilization of the KDP complex.	Probable membrane protein KdpF	Q79FT7	cell wall and cell processes	0	Rv1028A, len: 30 aa. Probable kdpF, membrane protein, showing similarity with P36937|KDPF_ECOLI|B0698.1 protein KDPF from Escherichia coli strain K12 (see citation below) (27% identity); and KdpF protein from Streptomyces coelicolor (51% identity).	NonEssential	NonEssential
Rv1998c	Rv1998c	153.889	-1.13592	0.164648	-6.89911	5.23287e-12	5.72337e-11	Function unknown	Conserved protein	P9WLN9	conserved hypotheticals	0	Rv1998c, (MTCY39.20), len: 258 aa. Conserved protein, showing some similarity with other hypothetical proteins e.g. U82823|SEU82823.03 Saccharopolyspora erythraea (266 aa), FASTA results: opt: 654, E(): 0, (43.8% identity in 249 aa overlap); and AL034446|SC1A9.07 Streptomyces coelicolor (251 aa), FASTA scores: opt: 592, E(): 1.5e-31, (43.4% identity in 251 aa overlap).	NonEssential	NonEssential
Rv1284	canA	30.9442	-1.12691	0.378315	-2.97877	0.00289407	0.00971305	Catalyzes reversible dehydration of CO2 to form bicarbonate	Beta-carbonic anhydrase	P9WPJ7	intermediary metabolism and respiration	MSMEG_4985	Rv1284, (MTCY373.03), len: 163 aa. CanA, Beta-carbonic anhydrase, proven biochemically (See Suarez Covarrubias et al. 2005) similar to others e.g. AL109663|SC4A10.26 hypothetical protein from Streptomyces coelicolor (167 aa), FASTA scores: opt: 567, E(): 1.5e-32, (53.4% identity in 163 aa overla); shows some similarity to hypothetical protein from Methanobacterium thermoautotrophicum. Weak simila…	NonEssential	NonEssential
Rv1654	argB	541.72	-1.10457	0.140116	-7.88326	3.18961e-15	4.14339e-14	Arginine biosynthesis (second step) [catalytic activity: ATP + N-acetyl-L-glutamate = ADP + N-acetyl-L-glutamate 5-phosphate]	Probable acetylglutamate kinase ArgB	P9WQ01	intermediary metabolism and respiration	MSMEG_3774	Rv1654, (MTCY06H11.19), len: 294 aa. Probable argB, Acetylglutamate kinase, similar to ARGB_CORGL|Q59281 (294 aa), FASTA scores: opt: 1209, E(): 0, (64.4% identity in 270 aa overlap). Belongs to the acetylglutamate kinase family.	Essential	Essential
Rv1652	argC	247.795	-1.10201	0.200662	-5.49187	3.97702e-08	3.18638e-07	Involved in arginine biosynthesis (at the third step) [catalytic activity: N-acetyl-L-glutamate 5-semialdehyde + NADP(+) + phosphate = N-acetyl-5-glutamyl phosphate + NADPH].	Probable N-acetyl-gamma-glutamyl-phoshate reductase ArgC	P9WPZ9	intermediary metabolism and respiration	MSMEG_3776	Rv1652, (MTCY06H11.17), len: 352 aa. Probable argC, N-acetyl-gamma-glutamyl-phosphate reductase, similar to many e.g. ARGC_STRCL|P54896 from Streptomyces clavuligerus (340 aa), FASTA scores: opt: 1119, E(): 0, (56.9% identity in 350 aa overlap); etc. Belongs to the NAGSA dehydrogenase family.	Essential	Essential
Rv3137	Rv3137	1065.77	-1.10116	0.161422	-6.8216	9.00329e-12	9.66289e-11	Function unknown; involved in cellular metabolism.	Probable monophosphatase	P95189	intermediary metabolism and respiration	MSMEG_2083	Rv3137, (MTCY03A2.21c), len: 260 aa. Probable monophosphatase, equivalent to O32889|MLCB1779_19|ML0662 putative monophosphatase from Mycobacterium leprae (255 aa), FASTA scores: opt: 1403, E(): 1.2e-81, (81.8% identity in 253 aa overlap). Also similar to Q9K4B1|SC7E4.05c from Streptomyces coelicolor (266 aa), FASTA scores: opt: 969, E(): 3.5e-54, (57.9% identity in 259 aa overlap); Q53743|PUR3 mo…	Essential	Essential
Rv0892	Rv0892	1041.21	-1.09733	0.150418	-7.29523	2.98154e-13	3.45893e-12	Function unknown; probably involved in cellular metabolism.	Probable monooxygenase	P9WNG1	intermediary metabolism and respiration	0	Rv0892, (MTCY31.20), len: 495 aa. Probable monooxygenase, highly similar to others e.g. NP_250787.1|NC_002516 probable flavin-binding monooxygenase from Pseudomonas aeruginosa (491 aa); CAB59668.1|AL132674 monooxygenase from Streptomyces coelicolor (519 aa); P12015|CYMO_ACIS cyclohexanone monooxygenase from Acinetobacter sp. (542 aa), FASTA scores: opt: 489, E(): 6.8e-26, (30.3% identity in 492 a…	NonEssential	NonEssential
Rv2145c	wag31	2490.06	-1.09156	0.101123	-10.7944	3.65761e-27	7.37772e-26	Unknown	Diviva family protein Wag31	P9WMU1	cell wall and cell processes	MSMEG_4217	Rv2145c, (MTCY270.23), len: 260 aa. Wag31 (alternate gene name: ag84). Function unknown but corresponds to antigen 84 of Mycobacterium tuberculosis (wag31) (see Hermans et al., 1995). Predicted to contain significant amount of coiled coil structure. Some similarity to Rv1682 and Rv2927c. FASTA best: AG84_MYCTU P46816 antigen 84. Wag31|Rv2145c and PbpB|Rv2163c have been shown to interact; cleavage…	Essential	Essential
Rv3320c	vapC44	549.174	-1.09135	0.15575	-7.00709	2.43324e-12	2.72822e-11	Unknown	Possible toxin VapC44. Contains PIN domain.	P9WF53	virulence, detoxification, adaptation	0	Rv3320c, (MTV016.20c), len: 142 aa. Possible vapC44, toxin, part of toxin-antitoxin (TA) operon with Rv0300, contains PIN domain, see Arcus et al. 2005. Similar to several others in Mycobacterium tuberculosis (strains H37Rv and CDC1551) e.g. P95023|Rv2530c|MTCY159.26 (139 aa), FASTA scores: opt: 292, E(): 4.8e-14, (41.5% identity in 135 aa overlap); O53219|Rv2494|MTV008.50 (141 aa), FASTA scores:…	NonEssential	NonEssential
Rv2905	lppW	2348.35	-1.09046	0.111109	-9.8143	9.77143e-23	1.66197e-21	Unknown	Probable conserved alanine rich lipoprotein LppW	P9WK67	cell wall and cell processes	MSMEG_2439	Rv2905, (MTCY274.36), len: 314 aa. Probable lppW, conserved ala-rich lipoprotein, with slight similarity to beta-lactamases and hypothetical proteins e.g. Q9S1P7|SCJ9A.23 hypothetical 36.3 KDA protein from Streptomyces coelicolor (336 aa), FASTA scores: opt: 222, E(): 2.8e-06, (25.5% identity in 298 aa overlap); O69914|SC3C8.01 putative secreted protein from Streptomyces coelicolor (302 aa), FAST…	NonEssential	NonEssential
Rv0089	Rv0089	104.607	-1.08918	0.215782	-5.04757	4.47463e-07	3.16218e-06	Thought to cause methylation.	Possible methyltransferase/methylase	P9WK03	intermediary metabolism and respiration	MSMEG_4708	Rv0089, (MTCY251.07), len: 197 aa. Possible methyltransferase, showing some weak similarity to others. Also some similarity with many biotin biosynthesis proteins. Belongs to the methyltransferase superfamily.	NonEssential	NonEssential
Rv0081	Rv0081	144.087	-1.08526	0.252006	-4.3065	1.65858e-05	9.02104e-05	Involved in transcriptional mechanism.	Probable transcriptional regulatory protein	P9WMI7	regulatory proteins	MSMEG_6451	Rv0081, (MTV030.25), len: 114 aa. Probable transcriptional regulator, highly similar to others.	NonEssential	NonEssential
Rv0886	fprB	926.532	-1.08523	0.270272	-4.01531	5.93676e-05	0.000289553	Serves as the first electron transfer protein in all the P450 systems [catalytic activity: reduced adrenodoxin + NADP+ = oxidized adrenodoxin + NADPH].	Probable NADPH:adrenodoxin oxidoreductase FprB (adrenodoxin reductase) (AR) (ferredoxin-NADP(+) reductase)	P9WJI1	intermediary metabolism and respiration	MSMEG_5681	Rv0886, (MTCY31.14), len: 575 aa. Probable fprB, ferredoxin/ferredoxin-NADP(+) reductase (NADPH:adrenodoxin oxidoreductase), equivalent to O3306|MLCB57_19 ferredoxin/ferredoxin--NADP reductase from Mycobacterium leprae (555 aa), FASTA scores: E(): 0, (76.6 identity in 560 aa overlap). Also highly similar or similar to others e.g. NP_294219.1|NC_001263 putative ferredoxin/ferredoxin--NADP reductas…	NonEssential	NonEssential
Rv0849	Rv0849	229.164	-1.08383	0.32534	-3.33138	0.00086418	0.00330049	Thought to be involved in transport of undetermined substrate (possibly drug) across the membrane. Responsible for the translocation of the substrate across the membrane.	Probable conserved integral membrane transport protein	P9WJX5	cell wall and cell processes	0	Rv0849, (MTV043.42), len: 419 aa. Probable conserved integral membrane transport protein, possibly member of major facilitator superfamily (MFS) involved in transport of drug, showing similarity with others e.g. T35055 probable transport system permease protein from Streptomyces coelicolor (436 aa); NP_295031.1|NC_001263 major facilitator family protein from Deinococcus radiodurans (458 aa); NP_4…	NonEssential	NonEssential
Rv1013	pks16	1922.05	-1.08171	0.126702	-8.53746	1.37202e-17	1.94603e-16	Potentially involved in some intermediate steps for the synthesis of a polyketide molecule which may be involved in secondary metabolism.	Putative polyketide synthase Pks16	O05598	lipid metabolism	MSMEG_5435	Rv1013, (MTCI237.30-MTCY10G2.36c), len: 544 aa. Putative pks16, polyketide synthase, similar to many e.g. N-terminus of Q50857|U24657 saframycin MX1 synthetase B (1770 aa), FASTA scores: opt: 526, E(): 1.4e-25, (29.3% identity in 542 aa overlap); etc. Contains PS00455 Putative AMP-binding domain signature. Belongs to the ATP-dependent AMP-binding enzyme family.	NonEssential	NonEssential
Rv1042c	Rv1042c	361.038	-1.076	0.11412	-9.4286	4.15613e-21	6.80926e-20	Possibly required for the transposition of an insertion element.	Probable is like-2 transposase	L0T897	insertion seqs and phages	0	Rv1042c, (MTCY10G2.07), len: 135 aa. Probable is like-2 transposase, similar to Q50761 transposase from Mycobacterium tuberculosis (308 aa), FASTA scores: opt: 823, E(): 0, (99.1% identity in 117 aa overlap). Second copy is Rv1149. This region is a possible MT-complex-specific genomic island (See Becq et al., 2007).	NonEssential	NonEssential
Rv1149	Rv1149	361.038	-1.076	0.11412	-9.4286	4.15613e-21	6.80926e-20	Possibly required for the transposition of an insertion element	Possible transposase	L0T897	insertion seqs and phages	0	Rv1149, (MTCI65.16), len: 135 aa. Possible transposase. Identical to 117 aa N-terminal region of S21394|X65618 transposase of Mycobacterium tuberculosis (308 aa), FASTA scores: opt: 823, E(): 0, (99.1% identity in 117 aa overlap). Second copy is Rv1042c|MTCY10G2.07.	#N/A	#N/A
Rv1839c	vapB13	133.194	-1.07155	0.196603	-5.45036	5.02693e-08	3.98777e-07	Unknown	Possible antitoxin VapB13	P9WJ51	virulence, detoxification, adaptation	0	Rv1839c, (MTCY359.34), len: 87 aa. Possible vapB13, antitoxin, part of toxin-antitoxin (TA) operon with Rv1838c (See Arcus et al., 2005; Pandey and Gerdes, 2005). Some similarity to others in M. tuberculosis e.g. Rv0239, Rv0662c	NonEssential	NonEssential
Rv1529	fadD24	289.448	-1.07028	0.195992	-5.46083	4.73904e-08	3.7743e-07	Function unknown, but involvement in lipid degradation.	Probable fatty-acid-AMP ligase FadD24 (fatty-acid-AMP synthetase) (fatty-acid-AMP synthase)	O53903	lipid metabolism	MSMEG_4731	Rv1529, (MTV045.03), len: 584 aa. Probable fadD24, fatty-acid-AMP synthetase, highly similar to many e.g. MBU75685_1|AAB52538.1|U75685 acyl-CoA synthase from Mycobacterium bovis (582 aa), FASTA score: (65.6% identity in 582 aa overlap); and many other fatty-acid-CoA synthetases from Mycobacteria e.g. fadD25|MTCY19G5_7 from Mycobacterium tuberculosis (583 aa), FASTA score: (68.7% identity in 584 a…	NonEssential	NonEssential
Rv2710	sigB	9788.41	-1.06687	0.456742	-2.33582	0.0195004	0.0508607	The sigma factor is an initiation factor that promotes attachment of the RNA polymerase to specific initiation sites and then is released. May control the regulons of stationary phase and general stress resistance. Seems to be regulated by sigh (Rv3223c product) and SIGE (Rv1221 product). Seems to regulate KATG|Rv1908c and the heat-shock response.	RNA polymerase sigma factor SigB	P9WGI5	information pathways	MSMEG_2752	Rv2710, (MTCY05A6.31), len: 323 aa. SigB (formerly known as mysB), RNA polymerase sigma factor (see citations below), equivalent to Q59531|ML1014 RNA polymerase sigma factor from Mycobacterium leprae (319 aa), FASTA scores: opt: 1935, E(): 1.9e-109, (96.2% identity in 316 aa overlap). Also highly similar to others e.g. Q59553|MYSB from Mycobacterium smegmatis (319 aa), FASTA scores: opt: 1874, E(…	NonEssential	NonEssential
Rv1883c	Rv1883c	2442.77	-1.06574	0.133318	-7.99392	1.30711e-15	1.7259e-14	Function unknown	Conserved hypothetical protein	O07748	conserved hypotheticals	0	Rv1883c, (MTCY180.35), len: 153 aa. Conserved hypothetical protein, some similarity to hypothetical proteins e.g. Rv2778c|AL008967|MTV002.43 from Mycobacterium tuberculosis (156 aa), FASTA score: opt: 212, E(): 3.1e-08, (34.4% identity in 151 aa overlap). Also similar to U75434|SAU75434_3 Nsh-OrfB from Streptomyces actuosus (173 aa), FASTA score: opt: 207, E(): 1.8e-07, (40.2% identity in 102 aa …	NonEssential	NonEssential
Rv3587c	Rv3587c	1647.88	-1.05538	0.164768	-6.40523	1.50146e-10	1.50672e-09	Function unknown	Probable conserved membrane protein	O53572	cell wall and cell processes	MSMEG_6081	Rv3587c, (MTV024.05c), len: 264 aa. Probable conserved membrane protein, equivalent to Q9CBJ2|ML1918 hypothetical membrane protein from Mycobacterium leprae (263 aa), FASTA scores: opt: 1438, E(): 2.4e-57, (77.55% identity in 267 aa overlap). Contains hydrophobic stretch in N-terminus; possible signal sequence. A core mycobacterial gene; conserved in mycobacterial strains (See Marmiesse et al., 2…	Essential	Essential
Rv3552	Rv3552	248.433	-1.05502	0.204509	-5.15882	2.48512e-07	1.81369e-06	Function unknown. Probable subunit of a CoA-transferase composed of Rv3551|MTCY03C7.05c and Rv3552|MTCY03C7.03c.	Possible CoA-transferase (beta subunit)	P9WPV9	intermediary metabolism and respiration	MSMEG_6003	Rv3552, (MTCY03C7.03c), len: 250 aa. Possible CoA-transferase, beta subunit, similar in part to other CoA-transferases e.g. Q9I6R1|PA0227 from Pseudomonas aeruginosa (260 aa), FASTA scores: opt: 233, E(): 8.6e-08, (24.8% identity in 238 aa overlap); BAB50894|MLL4181 from Rhizobium loti (Mesorhizobium loti) (264 aa), FASTA scores: opt: 210, E(): 2.6e-06, (24.15% identity in 203 aa overlap); and AA…	NonEssential	NonEssential
Rv3398c	idsA1	111.945	-1.0504	0.196916	-5.33427	9.59288e-08	7.33444e-07	Involved in the biosynthesis of membrane ether-linked lipids. Catalyzes the trans-addition of the three molecules of IPP onto DMAPP to form geranylgeranyl pyrophosphate which is a precursor of the ether-linked lipids [catalytic ACTIVITY1: dimethylallyl diphosphate + isopentenyl diphosphate = diphosphate + geranyl diphosphate] [catalytic ACTIVITY2: geranyl diphosphate + isopentenyl diphosphate = d…	Probable multifunctional geranylgeranyl pyrophosphate synthetase IdsA1 (GGPP synthetase) (ggppsase) (geranylgeranyl diphosphate synthase): dimethylallyltransferase (prenyltransferase) (geranyl-diphosphate synthase) + geranyltranstransferase (farnesyl-diphosphate synthase) (farnesyl-pyrophosphate synthetase) (farnesyl diphosphate synthetase) (FPP synthetase) + farnesyltranstransferase (geranylgera…	P9WKH1	lipid metabolism	0	Rv3398c, (MTCY78.30), len: 359 aa. Probable idsA1, geranylgeranyl pyrophosphate synthetase (GGPP synthetase) including: dimethylallyltransferase , geranyltranstransferase, and farnesyltranstransferase. Most similar to AE000797_3|O26156|Q53479 bifunctional short chain isoprenyl diphosphate synthase from Methanobacterium thermoautotrop (325 aa), FASTA scores: opt: 605, E(): 0, (37.1% identity in 32…	NonEssential	NonEssential
Rv3387	Rv3387	100.478	-1.04065	0.20203	-5.15098	2.59132e-07	1.87588e-06	Involved in the transposition of the insertion sequence IS1560.	Possible transposase	O50414	insertion seqs and phages	0	Rv3387, (MTV004.45), len: 225 aa. Possible transposase, showing very weak similarity to other is element proteins, and similar to various hypothetical proteins.	NonEssential	NonEssential
Rv3132c	devS	1479.24	-1.04037	0.118031	-8.81439	1.20343e-18	1.76298e-17	Sensor part of the two component regulatory system DEVR/DEVS/dost. Thought to control HSPX|Rv2031|ACR expression; O2, NO and CO are ligands, DOSS is inactive in the presence of oxygen	Two component sensor histidine kinase DevS	P9WGK3	regulatory proteins	MSMEG_5241	Rv3132c, (MTCY03A2.26), len: 578 aa. DevS (alternate gene name: dosS), membrane-bound two component sensor histidine kinase (see citations below; dev for Differentially Expressed in Virulent strain), similar to others two component sensors e.g. Q9RI43|SCJ12.15c putative two-component sensor from Streptomyces coelicolor (585 aa), FASTA scores: opt: 1305, E(): 2.5e-69, (41.35% identity in 573 aa ov…	NonEssential	NonEssential
Rv2352c	PPE38	372.158	-1.0377	0.288208	-3.60052	0.000317582	0.00134328	Function unknown	PPE family protein PPE38	P9WHZ9	PE/PPE	0	Rv2352c, (MTCY98.21c), len: 391 aa. PPE38, Member of Mycobacterium tuberculosis PPE_family, highly similar to many e.g. Q10778|MTCY48.17|Y04H_MYCTU (734 aa), FASTA scores: opt: 713, E(): 2.8e-27, (37.7% identity in 430 aa overlap); Q10540|MTCY31.06c, Q11031|MTCY02B10.25c, Q10813|MTCY274.23c, P42611|MTV037.06C, P71868|MTCY03C7.23, P95248|MTCY98.22c, P71869|MTCY03C7.24c, etc.	NonEssential	NonEssential
Rv1876	bfrA	362.038	-1.03488	0.12289	-8.42118	3.72721e-17	5.12363e-16	Involved in iron storage (may perform analogous functions in iron detoxification and storage as that of animal ferritins); ferritin is an intracellular molecule that stores iron in a soluble, nontoxic, readily available form. The functional molecule, which is composed of 24 chains, is roughly spherical and contains a central cavity in which the polymeric ferric iron core is deposited.	Probable bacterioferritin BfrA	P9WPQ9	intermediary metabolism and respiration	MSMEG_3564	Rv1876, (MTCY180.42c), len: 159 aa. Probable bfrA (alternate gene name: bfr), bacterioferritin (see citation below), similar to BFR_MYCLE|P43315 bacterioferritin (bfr) from Mycobacterium leprae (159 aa), FASTA results: opt: 958, E(): 0, (90.6% identity in 159 aa overlap). Also similar to Rv3841|MTCY01A6.28c|bfrB possible bacterioferritin from Mycobacterium tuberculosis (181 aa). Belongs to the ba…	NonEssential	NonEssential
Rv0885	Rv0885	1654.38	-1.03464	0.421285	-2.45591	0.0140529	0.0386624	Function unknown	Conserved hypothetical protein	P9WKQ5	conserved hypotheticals	MSMEG_5682	Rv0885, (MTCY31.13), len: 340 aa. Conserved hypothetical protein, equivalent to O33063|MLCB57_18 possible transmembrane protein from Mycobacterium leprae (341 aa), FASTA score: (83.9% identity in 341 aa overlap). Also similar except in C-terminus to T35630 probable membrane protein from Streptomyces coelicolor (312 aa).	NonEssential	NonEssential
Rv1655	argD	399.465	-1.0332	0.236934	-4.36069	1.29653e-05	7.34032e-05	Arginine biosynthesis (fourth step) [catalytic activity: N2-acetyl-L-ornithine + 2-oxoglutarate = N-acetyl-L-glutamate 5-semialdehyde + L-glutamate]	Probable acetylornithine aminotransferase ArgD	P9WPZ7	intermediary metabolism and respiration	MSMEG_3773	Rv1655, (MTCY06H11.20), len: 400 aa. Probable argD, Acetylornithine aminotransferase, similar to ARGD_ECOLI|P18335 (406 aa), FASTA scores: opt: 958, E(): 0, (38.6% identity in 404 aa overlap), contains PS00600 Aminotransferases class-III pyridoxal-phosphate attachment site. Belongs to class-III of pyridoxal-phosphate-dependent aminotransferases.	Essential	Essential
Rv2830c	vapB22	122.535	-1.02646	0.214923	-4.77592	1.78886e-06	1.16377e-05	Unknown	Possible antitoxin VapB22	P71622	virulence, detoxification, adaptation	0	Rv2830c, (MTCY16B7.12), len: 71 aa. Possible vapB22, antitoxin, part of toxin-antitoxin (TA) operon with Rv2829c, (See Arcus et al., 2005; Pandey and Gerdes, 2005). Similar to others in Mycobacterium tuberculosis e.g. Z97182|MTCY19H5.26|Rv0596c Hypothetical protein (85 aa), FASTA scores: opt: 88, E(): 1.3, (41.7% identity in 36 aa overlap); and to PHD_BPP1|Q06253 bacteriophage P1 phd gene (73 aa)…	Uncertain	NonEssential
Rv3565	aspB	155.688	-1.02307	0.223807	-4.57122	4.84898e-06	2.94015e-05	Thought to be involved in glutamate biosynthesis [catalytic activity: L-aspartate + 2-oxoglutarate = oxaloacetate + L-glutamate].	Possible aspartate aminotransferase AspB (transaminase A) (ASPAT) (glutamic--oxaloacetic transaminase) (glutamic--aspartic transaminase)	P96847	intermediary metabolism and respiration	MSMEG_6017	Rv3565, (MTCY06G11.12), len: 388 aa. Possible aspB, aspartate aminotransferase, similar to many e.g. Q9A5J2|CC2455 aminotransferase class I from Caulobacter crescentus (381 aa), FASTA scores: opt: 1112, E(): 1e-61, (45.85% identity in 384 aa overlap); Q9HV76|PA4722 probable aminotransferase from Pseudomonas aeruginosa (390 aa), FASTA scores: opt: 863, E(): 3.1e-46, (37.2% identity in 390 aa overl…	NonEssential	NonEssential
Rv2351c	plcA	376.049	-1.02084	0.150612	-6.77796	1.21888e-11	1.29433e-10	Hydrolyzes sphingomyelin in addition to phosphatidylcholine. Probable virulence factor implicated in the pathogenesis of Mycobacterium tuberculosis at the level of intracellular survival, by the alteration of cell signaling events or by direct cytotoxicity [catalytic activity: a phosphatidylcholine + H(2)O = 1,2- diacylglycerol + choline phosphate].	Membrane-associated phospholipase C 1 PlcA (MTP40 antigen)	P9WIB5	intermediary metabolism and respiration	0	Rv2351c, (MTP40, MT2416, MTCY98.20c), len: 512 aa. plcA (alternate gene name: mpcA), membrane-associated phospolipase C 1 (MTP40 antigen) (see citations below), similar to other precursors of several phospolipases C e.g. P15713|PHLN_PSEAE|PA3319 non-hemolytic phospholipase C precursor from Pseudomonas aeruginosa (692 aa), FASTA scores: opt: 1064, E(): 4.3e-55, (39.85% identity in 517 aa overlap);…	NonEssential	NonEssential
Rv2250A	Rv2250A	82.9365	-1.02039	0.282917	-3.60667	0.000310154	0.00132021	Electron acceptor	Possible flavoprotein	L0TBY6	intermediary metabolism and respiration	0	Rv2250A, len: 139 aa. Conserved hypothetical protein, possibly flavoprotein. Similar to N-terminus of SCF91.28c|AL132973_28 possible flavoprotein from Streptomyces coelicolor (530 aa), FASTA scores: opt: 240, E(): 1.1e-07, (39.25% identity in 107 aa overlap). Possible frameshift between nt 2525723 to 2525727. The sequences of CDC 1551 and Mycobacterium bovis are missing a single G base.	#N/A	#N/A
Rv3528c	Rv3528c	420.537	-1.01991	0.146604	-6.95694	3.47742e-12	3.8559e-11	Unknown	Unknown protein	I6YGE4	conserved hypotheticals	0	Rv3528c, (MTCY03C7.28), len: 237 aa. Unknown protein. This region is a possible MT-complex-specific genomic island (See Becq et al., 2007).	NonEssential	NonEssential
Rv0326	Rv0326	123.483	-1.01151	0.806478	-1.25423	NA	NA	Unknown	Hypothetical protein	O07251	unknown	0	Rv0326, (MTCY63.31), len: 151 aa. Hypothetical unknown protein. This region is a possible MT-complex-specific genomic island (See Becq et al., 2007).	NonEssential	NonEssential
Rv0572c	Rv0572c	67.0148	-1.01112	0.212115	-4.76684	1.87133e-06	1.21349e-05	Unknown	Hypothetical protein	P9WM81	conserved hypotheticals	0	Rv0572c, (MTV039.10c), len: 113 aa. Hypothetical unknown protein.	NonEssential	NonEssential
Rv3890c	esxC	267.476	-1.0107	0.174348	-5.79703	6.7501e-09	5.86469e-08	Unknown	ESAT-6 like protein EsxC (ESAT-6 like protein 11)	P9WNI1	cell wall and cell processes	0	Rv3890c, (MT4005, MTCY15F10.22), len: 95 aa. EsxC, ESAT-6 like protein (see Gey Van Pittius et al., 2001), equivalent to Q9K548|ES6B_MYCPA putative ESAT-6 like protein 11 (ORF3890C) from Mycobacterium paratuberculosis (95 aa), FASTA scores: opt: 490, E(): 3.3e-26, (76.85% identity in 95 aa overlap). Belongs to the ESAT6 family.	NonEssential	NonEssential
Rv2251	Rv2251	316.389	-1.00976	0.224077	-4.5063	6.5969e-06	3.91716e-05	Electron acceptor	Possible flavoprotein	L0TBR2	intermediary metabolism and respiration	MSMEG_4334	Rv2251, (MTV022.01), len: 475 aa. Possible flavoprotein, probably continuation of Rv2250A, similar to MTCY164.18 from Mycobacterium tuberculosis and to several alkyldihydroxyacetonephosphate synthases (e.g. O00116). Also some similarity to D-lactate dehydrogenases. FASTA scores: sptr|O05784|O05784 hypothetical 56.5 kDa protein. (527 aa) opt: 1019 E(): 0; (38.6% identity in 487 aa overlap) and sp|…	NonEssential	NonEssential
Rv3108	Rv3108	169.058	-1.00637	0.207118	-4.85889	1.18048e-06	7.80635e-06	Unknown	Hypothetical protein	O05785	conserved hypotheticals	0	Rv3108, (MTCY164.18), len: 146 aa. Hypothetical unknown protein. This region is a possible MT-complex-specific genomic island (See Becq et al., 2007).	NonEssential	NonEssential
Rv3760	Rv3760	145.058	-1.00614	0.167647	-6.00154	1.95457e-09	1.76307e-08	Unknown	Possible conserved membrane protein	O69726	cell wall and cell processes	MSMEG_6336	Rv3760, (MTV025.108), len: 100 aa. Possible conserved membrane protein, equivalent to Q50094|ML2366|MLCB12.11c putative membrane protein from Mycobacterium leprae (113 aa), FASTA scores: opt: 423, E(): 1.2e-20, (67.7% identity in 99 aa overlap). Also similar with Q9JST1|NMA2149 putative inner membrane hypothetical protein from Neisseria meningitidis (serogroup A) (104 aa), FASTA scores: opt: 113,…	NonEssential	NonEssential
Rv3409c	choD	8540.18	-1.00598	0.102629	-9.80216	1.10208e-22	1.86656e-21	Involved in cholesterol metabolism [catalytic activity: cholesterol + O(2) = cholest-4-en-3-one + H(2)O(2)].	Cholesterol oxidase ChoD (cholesterol-O2 oxidoreductase)	P9WMV9	lipid metabolism	MSMEG_1604	Rv3409c, (MTCY78.19), len: 578 aa. ChoD, cholesterol oxidase, equivalent to Q9CCV1|CHOD|ML0389 (alias Q59530|CHOD|B1620_C3_240) putative cholesterol oxidase from Mycobacterium leprae (569 aa), FASTA scores: opt: 3510, E(): 3.8e-198, (88.6% identity in 569 aa overlap). Belongs to the GMC oxidoreductases family. Cofactor: FAD flavoprotein. Contains PS00017 ATP/GTP-binding site motif A.	NonEssential	NonEssential
Rv3313c	add	388.199	-1.00479	0.10567	-9.50872	1.93019e-21	3.20157e-20	Catalyzes hydrolytic deamination of adenosine and generates inosine [catalytic activity: adenosine + H(2)O = inosine + NH(3) (also may act on deoxyadenosine)].	Probable adenosine deaminase Add (adenosine aminohydrolase)	P63907	intermediary metabolism and respiration	MSMEG_1676	Rv3313c, (MTV016.13), len: 365 aa. Probable add, adenosine deaminase, equivalent to Q9CCL9|add|ML0700 putative adenosine deaminase from Mycobacterium leprae (362 aa), FASTA scores: opt: 2097, E(): 1.4e-127, (88.2% identity in 356 aa overlap). Also similar to many e.g. Q9AK25|2SCK8.27 from Streptomyces coelicolor (396 aa), FASTA scores: opt: 1578, E(): 3.7e-94, (66.65% identity in 360 aa overlap);…	NonEssential	NonEssential
Rv2148c	Rv2148c	585.905	-1.00382	0.161046	-6.23311	4.5726e-10	4.40154e-09	Unknown	Conserved protein	P9WFQ7	conserved hypotheticals	MSMEG_4220	Rv2148c, (MTCY270.20), len: 258 aa. Conserved protein; should belong to the YGGS/YBL036C/F09E5.8 family. FASTA best: AB003132|AB003132_5 Corynebacterium glutamicum gene (221 aa) opt: 440, E(): 2.3e-23; 42.8% identity in 236 aa overlap; and YPI1_VIBAL P52055 hypothetical protein in pilt-proc intergenic region in Vibrio alginolyticus. opt: 266, E(): 1.8e-11; 27.9% identity in 244 aa overlap.	NonEssential	NonEssential
Rv2144c	Rv2144c	904.659	-1.00369	0.134328	-7.47193	7.90288e-14	9.30268e-13	Unknown	Probable transmembrane protein	O06231	cell wall and cell processes	0	Rv2144c, (MTCY270.24), len: 118 aa. Probable transmembrane protein. A core mycobacterial gene; conserved in mycobacterial strains (See Marmiesse et al., 2004).	NonEssential	NonEssential
Rv1535	Rv1535	1010.51	-1.00071	0.142036	-7.04545	1.84856e-12	2.08431e-11	Unknown	Unknown protein	O06180	conserved hypotheticals	0	Rv1535, (MTCY07A7A.04), len: 78 aa. Unknown protein.	NonEssential	NonEssential
Rv2153c	murG	1334.5	-0.99946	0.110725	-9.02651	1.77238e-19	2.67455e-18	Involved in cell wall formation; peptidoglycan biosynthesis.	Probable UPD-N-acetylglucosamine-N-acetylmuramyl-(pentapeptide) pyrophosphoryl-undecaprenol-N-acetylglucosamine transferase MurG	P9WJK9	cell wall and cell processes	MSMEG_4227	Rv2153c, (MTCY270.15), len: 410 aa. Probable murG, UPD-N-acetylglucosamine-N-acetylmuramyl-(pentapeptide) pyrophosphoryl-undecaprenol-N-acetylglucosamine transferase (see citation below), similar to others e.g. MURG_BACSU[P37585 murg protein from Bacilus subtilis (363 aa), FASTA score: opt: 494, E(): 1.1e-20, (27.9% identity in 365 aa overlap); etc.	Essential	Essential
Rv2829c	vapC22	238.506	-0.996611	0.189652	-5.25495	1.48065e-07	1.10266e-06	Unknown	Possible toxin VapC22	P71623	virulence, detoxification, adaptation	0	Rv2829c, (MTCY16B7.13), len: 130 aa. Possible vapC22, toxin, part of toxin-antitoxin (TA) operon with Rv2830c, contains PIN domain (See Arcus et al., 2005; Pandey and Gerdes, 2005). Conserved hypothetical protein similar to AAK65872|SMA2253 conserved hypothetical protein from Rhizobium meliloti (Sinorhizobium meliloti) (125 aa), FASTA scores: opt: 171, E(): 7.7e-05, (34.9% identity in 129 aa over…	NonEssential	NonEssential
Rv1356c	Rv1356c	426.86	-0.995421	0.25876	-3.84689	0.000119626	0.000554481	Unknown	Hypothetical protein	P9WM09	conserved hypotheticals	MSMEG_2199	Rv1356c, (MTCY02B10.20c), len: 263 aa. Hypothetical unknown protein. This region is a possible MT-complex-specific genomic island (See Becq et al., 2007).	NonEssential	NonEssential
Rv3397c	phyA	108.518	-0.994948	0.202614	-4.91055	9.08204e-07	6.11666e-06	Involved in carotenoid biosynthesis and in astaxanthin biosynthetic pathway. Catalyses the reaction from prephytoene diphosphate to phytoene [catalytic activity 1: 2 geranylgeranyl diphosphate = pyrophosphate + prephytoene diphosphate] [catalytic activity 2: prephytoene diphosphate = pyrophosphate + phytoene].	Probable phytoene synthase PhyA	P9WHP3	intermediary metabolism and respiration	0	Rv3397c, (MTCY78.31), len: 302 aa. Probable phyA (alternate gene name: crtB), phytoene synthase, similar to many others e.g. Q9X7V5|SC6A5.09 from Streptomyces coelicolor (312 aa), FASTA scores: opt: 791, E(): 2.8e-43, (48.25% identity in 286 aa overlap); Q9RW07|DR0862 from Deinococcus radiodurans (325 aa), FASTA scores: opt: 482, E(): 1.5e-23, (35.25% identity in 292 aa overlap); Q9JRU9|NMB1168|N…	NonEssential	NonEssential
Rv3319	sdhB	393.533	-0.993829	0.15377	-6.46308	1.02596e-10	1.04258e-09	Involved in tricarboxylic acid cycle. Membrane-bound FAD-containing enzyme which is responsible for succinate interconversion [catalytic activity: succinate + acceptor = fumarate + reduced acceptor].	Probable succinate dehydrogenase (iron-sulphur protein subunit) SdhB (succinic dehydrogenase) (fumarate reductase) (fumarate dehydrogenase) (fumaric hydrogenase)	O53371	intermediary metabolism and respiration	MSMEG_1669	Rv3319, (MTV016.19), len: 263 aa. Probable sdhB, iron-sulphur protein succinate dehydrogenase SdhB subunit , equivalent to Q49916|SDHB|ML0696|L308_F1_28 succinate dehydrogenase iron-sulfur protein from Mycobacterium leprae (264 aa), FASTA scores: opt: 1678, E(): 4.7e-99, (89.8% identity in 264 aa overlap). Also highly similar to other e.g. Q9KZ91|DHSB from Streptomyces coelicolor (257 aa), FASTA …	NonEssential	NonEssential
Rv1059	Rv1059	444.871	-0.993743	0.18807	-5.28389	1.26471e-07	9.52444e-07	Function unknown	Conserved protein	O53407	conserved hypotheticals	MSMEG_5286	Rv1059, (MTV017.12), len: 354 aa. Conserved protein, similar to Rv0926c|MTCY21C12.20c hypothetical protein from Mycobacterium tuberculosis (358 aa), FASTA scores: opt: 338, E(): 1.4e-14, (33.1% identity in 363 aa overlap).	NonEssential	NonEssential
Rv0339c	Rv0339c	477.335	-0.992592	0.202014	-4.91347	8.94783e-07	6.0364e-06	Could be involved in transcriptional mechanism.	Possible transcriptional regulatory protein	O33269	regulatory proteins	MSMEG_0691	Rv0339c, (MTCY279.06c), len: 832 aa. Possible transcriptional regulator, showing very weak similarity with parts of others. Contains PS00017 ATP/GTP-binding site motif A (P-loop); and probable helix-turn helix motif from aa 778-799 (Score 1041, +2.73 SD).	NonEssential	NonEssential
Rv2526	vapB17	84.0617	-0.990368	0.42606	-2.32448	0.0200997	0.0521822	Unknown	Possible antitoxin VapB17	P9WJ49	virulence, detoxification, adaptation	0	Rv2526, (MTCY159.30c), len: 75 aa. Possible vapB17, antitoxin, part of toxin-antitoxin (TA) operon with Rv2527 (See Arcus et al., 2005; Pandey and Gerdes, 2005).	Uncertain	NonEssential
Rv1553	frdB	11.6342	-0.987979	0.580468	-1.70204	0.088748	0.173858	Involved in interconversion of fumarate and succinate (anaerobic respiration) [catalytic activity: succinate + acceptor = fumarate + reduced acceptor].	Probable fumarate reductase [iron-sulfur subunit] FrdB (fumarate dehydrogenase) (fumaric hydrogenase)	P9WN89	intermediary metabolism and respiration	0	Rv1553, (MTCY48.12c), len: 247 aa. Probable frdB, fumarate reductase, iron-sulfur subunit, highly similar to others e.g. P00364|FRDB_ECOLI fumarate reductase iron-sulfur protein from Escherichia coli strain K12 (243 aa), FASTA scores: opt: 846, E(): 0, (50.0% identity in 242 aa overlap); P20921|FRDB_PROVU fumarate reductase iron-sulfur protein from Proteus vulgaris (245 aa); G64097 fumarate reduc…	NonEssential	NonEssential
Rv3122	Rv3122	449.91	-0.983333	0.245233	-4.00978	6.07744e-05	0.000295695	Unknown	Hypothetical protein	O07033	conserved hypotheticals	0	Rv3122, (MTCY164.32), len: 156 aa. Hypothetical unknown protein. This region is a possible MT-complex-specific genomic island (See Becq et al., 2007).	NonEssential	NonEssential
Rv2654c	Rv2654c	2.05808	-0.976658	1.05179	-0.928566	0.353114	0.495941	Unknown	Possible PhiRv2 prophage protein	P9WJ11	insertion seqs and phages	0	Rv2654c, (MTCY441.23c), len: 81 aa. Hypothetical ala-rich protein, possibly phiRv2 phage protein (see citation below), similar to C-terminus of Q9HNI3|VNG2091H hypothetical protein from Halobacterium sp. strain NRC-1 (212 aa), FASTA scores: opt: 122, E(): 0.46, (43.05% identity in 79 aa overlap).	Uncertain	NonEssential
Rv3443c	rplM	1418.27	-0.975021	0.461954	-2.11065	0.0348028	0.0825641	Involved in translation mechanism. This protein is one of the early assembly proteins of the 50S ribosomal subunit.	50S ribosomal protein L13 RplM	P9WHE1	information pathways	MSMEG_1556	Rv3443c, (MTCY77.15c), len: 147 aa. rplM, 50S ribosomal protein L13, equivalent to P38014|RL13_MYCLE|RPLM|ML0364|B229_C3_232 from Mycobacterium leprae (147 aa), FASTA scores: opt: 917, E(): 7.5e-53, (91.15% identity in 147 aa overlap). Also highly similar to others e.g. Q53874|RL13_STRCO|RPLM|SC6G4.12 from Streptomyces coelicolor (147 aa), FASTA scores: opt: 668, E(): 1.1e-36, (65.5% identity in …	Essential	Essential
Rv3318	sdhA	733.749	-0.972408	0.114693	-8.47835	2.28401e-17	3.17232e-16	Involved in tricarboxylic acid cycle. Membrane-bound FAD-containing enzyme which is responsible for succinate interconversion [catalytic activity: succinate + acceptor = fumarate + reduced acceptor].	Probable succinate dehydrogenase (flavoprotein subunit) SdhA (succinic dehydrogenase) (fumarate reductase) (fumarate dehydrogenase) (fumaric hydrogenase)	O53370	intermediary metabolism and respiration	MSMEG_1670	Rv3318, (MTV016.18), len: 590 aa. Probable sdhA, flavoprotein of succinate dehydrogenase SdhA subunit, equivalent to Q9CCM1|SDHA|ML0697 succinate dehydrogenase flavoprotein subunit from Mycobacterium leprae (584 aa), FASTA scores: opt: 3657, E(): 1.2e-217, (92.55% identity in 590 aa overlap). Also highly similar to others e.g. Q9KZ90|DHSA from Streptomyces coelicolor (584 aa), FASTA scores: opt: …	NonEssential	NonEssential
Rv2495c	bkdC	1767.77	-0.971513	0.162248	-5.98783	2.12658e-09	1.91392e-08	Involved in energy metabolism. The branched-chain alpha-keto acid dehydrogenase complex catalyzes the overall conversion of branched chain alpha-keto acids to acyl-CoA and CO2. It contains multiple copies of three enzymatic components: branched-chain alpha-keto acid decarboxylase (E1), lipoamide acyltransferase (E2) and lipoamide dehydrogenase (E3).	Probable branched-chain keto acid dehydrogenase E2 component BkdC	O06159	intermediary metabolism and respiration	MSMEG_4710	Rv2495c, (MTCY07A7.01c-MTV008.51c), len: 393 aa. Probable bkdC, branched-chain keto acid dehydrogenase, E2 component, similar to others e.g. Q9XA49|SCGD3.30c from Streptomyces coelicolor (491 aa) FASTA scores: opt: 615, E(): 1.2e-28, (36.45% identity in 491 aa overlap; several gaps); P19262|ODO2_YEAST|KGD2|YDR148C|YD8358.05c from Saccharomyces cerevisiae (Baker's yeast) (463 aa) FASTA scores: opt…	NonEssential	NonEssential
Rv1735c	Rv1735c	26.0992	-0.970808	0.322774	-3.0077	0.00263229	0.00893911	Function unknown	Hypothetical membrane protein	P9WLS5	cell wall and cell processes	0	Rv1735c, (MTCY04C12.20c), len: 165 aa. Hypothetical membrane protein, similar to part of O58614|PH0884|AP000004 Hypothetical malic acid transport protein from Pyrococcus horikoshii (330 aa), FASTA scores: opt: 167, E(): 0.0003, (29.2% identity in 120 aa overlap).	NonEssential	NonEssential
Rv3311	Rv3311	681.775	-0.97002	0.106534	-9.10523	8.60831e-20	1.3239e-18	Function unknown	Conserved protein	O53362	conserved hypotheticals	MSMEG_1684	Rv3311, (MTV016.10), len: 420 aa. Conserved protein, equivalent to Mycobacterium leprae hypothetical proteins Q9CCL8|ML0703 (423 aa), FASTA scores: opt: 2185, E(): 5.5e-120, (77.55% identity in 423 aa overlap); Q49918|L308_F2_61 (167 aa), FASTA scores: opt: 929, E(): 3.5e-47, (84.4% identity in 167 aa overlap) (similarity at C-terminus for this one); and Q49914|L308_F1_17 (166 aa), FASTA scores: …	NonEssential	NonEssential
Rv0599c	vapB27	65.0088	-0.963754	0.334182	-2.88392	0.00392764	0.0128175	Unknown	Possible antitoxin VapB27	O07779	virulence, detoxification, adaptation	0	Rv0599c, (MTCY19H5.23), len: 78 aa. Possible vapB27, antitoxin, part of toxin-antitoxin (TA) operon with Rv0598c, see Arcus et al. 2005. Similar to others e.g. Rv2595|Y0B6_MYCTU|Q50626 conserved hypothetical protein from Mycobacterium tuberculosis (81 aa), FASTA scores: opt: 160, E(): 6.2e-07, (35.8% identity in 81 aa overlap). N-terminus shows stong similarity with N-terminus of NP_104908.1|NC_0…	NonEssential	NonEssential
Rv3717	Rv3717	731.04	-0.963349	0.12034	-8.00522	1.19257e-15	1.57986e-14	Function unknown	Conserved hypothetical protein	I6Y4D2	conserved hypotheticals	MSMEG_6281	Rv3717, (MTV025.065), len: 241 aa. Conserved hypothetical protein, equivalent to O69518|MLCB2407.19c (alias Q9CB75|ML2331 256 aa) hypothetical 25.1 KDA protein from Mycobacterium leprae (244 aa), FASTA scores: opt: 1325, E(): 5.7e-74, (81.95% identity in 244 aa overlap). Also similar to Q9KXK7|SCC53.04 putative secreted protein from Streptomyces coelicolor (336 aa), FASTA scores: opt: 536, E(): 1…	NonEssential	NonEssential
Rv2497c	bkdA	1329.91	-0.963063	0.274279	-3.51125	0.000446009	0.00182682	Involved in energy metabolism. The branched-chain alpha-keto acid dehydrogenase complex catalyzes the overall conversion of branched chain alpha-keto acids to acyl-CoA and CO2. It contains multiple copies of three enzymatic components: branched-chain alpha-keto acid decarboxylase (E1), lipoamide acyltransferase (E2) and lipoamide dehydrogenase (E3).	Probable branched-chain keto acid dehydrogenase E1 component, alpha subunit BkdA	P9WIS3	intermediary metabolism and respiration	MSMEG_4712	Rv2497c, (MTCY07A7.03c), len: 367 aa. Probable bkdA, branched-chain keto acid dehydrogenase E1 component, alpha subunit, similar to many e.g. Q9Y8I5|PDHA from Halobacterium volcanii (Haloferax volcanii) (368 aa) FASTA scores: opt: 961, E(): 1.3e-52, (45.6% identity in 351 aa overlap); BAB40585 from Bacillus sp. UTB2301 (356 aa) FASTA scores: opt: 947, E(): 9.1e-52, (43.1% identity in 355 aa overl…	NonEssential	NonEssential
Rv1999c	Rv1999c	63.7514	-0.962653	0.20246	-4.75477	1.9867e-06	1.28004e-05	Unknown. Possibly transporter involved in transport of undetermined substrate (possibly cationic amino acids) across the membrane: so responsible for the translocation of the substrate across the membrane.	Probable conserved integral membrane protein	P9WQM3	cell wall and cell processes	MSMEG_0812	Rv1999c, (MTCY39.19), len: 440 aa. Probable conserved integral membrane protein, possibly transporter of cationic amino acid, similar to many transporters, especially amino acid transporters, e.g. CAC08265.1|AL392146 putative amino acid transporter from Streptomyces coelicolor (414 aa); P39277|YJEH_ECOLI hypothetical 44.8 kDa protein from Escherichia coli (418 aa), FASTA scores, opt: 343, E(): 6.…	NonEssential	NonEssential
Rv2628	Rv2628	210.13	-0.962367	0.195003	-4.93514	8.00931e-07	5.43482e-06	Unknown	Hypothetical protein	P9WL65	conserved hypotheticals	0	Rv2628, (MTCY01A10.04c), len: 120 aa. Hypothetical unknown protein. Predicted possible vaccine candidate (See Zvi et al., 2008).	#N/A	#N/A
Rv3321c	vapB44	108.347	-0.959846	0.180255	-5.32493	1.00993e-07	7.67778e-07	Unknown	Possible antitoxin VapB44	P9WJ17	virulence, detoxification, adaptation	0	Rv3321c, (MTV016.21c), len: 80 aa. Possible vapB44, antitoxin, part of toxin-antitoxin (TA) operon with Rv0299, see Arcus et al. 2005. Similar to several others in Mycobacterium tuberculosis (strains H37Rv and CDC1551) e.g. AAK48167|MT3800 DNA-binding protein (COPG family) from strain CDC1551 (74 aa), FASTA scores: opt: 142, E(): 0.0016, (48.85% identity in 43 aa overlap); AAK46916|MT2606 hypothe…	Uncertain	NonEssential
Rv3551	Rv3551	323.503	-0.955124	0.264658	-3.6089	0.000307495	0.00131167	Function unknown. Probable subunit of a CoA-transferase composed of Rv3551|MTCY03C7.05c and Rv3552|MTCY03C7.03c.	Possible CoA-transferase (alpha subunit)	P9WPW1	intermediary metabolism and respiration	MSMEG_6002	Rv3551, (MTCY03C7.05c), len: 292 aa. Possible CoA-transferase, alpha subunit, similar in part to other CoA-transferases e.g. Q59111|GCTA_ACIFE|GCTA glutaconate CoA-transferase subunit A (GCT large subunit) from Acidaminococcus fermentans (319 aa) FASTA scores: opt: 247, E(): 6.3e-09, (27.35% identity in 307 aa overlap); Q9XD83|PCAI from Streptomyces sp. 2065 (251 aa), FASTA scores: opt: 222, E():…	NonEssential	NonEssential
Rv2252	Rv2252	108.926	-0.952678	0.208762	-4.56346	5.03164e-06	3.04172e-05	Unknown. Involved in synthesis of phosphatidylinositol mannosides (PIMS).	Diacylglycerol kinase	P9WP29	lipid metabolism	MSMEG_4335	Rv2252, (MTV022.02), len: 309 aa. Diacylglycerol kinase (See Owens et al., 2006), similar to hypothetical proteins from Bacillus subtilis (e.g. BSUB0004_120), Streptomyces coelicolor A3(2) >emb|CAB61184.1| (AL132973) hypothetical protein SCF91.27c (293 aa) and P39074. FASTA scores: Z99107|BSUB0004_120 Bacillus subtilis complete genome (303 aa) opt: 397, E(): 1.7e-19; (26.4% identity in 299 aa ove…	NonEssential	NonEssential
Rv1729c	Rv1729c	425.533	-0.950965	0.126167	-7.53734	4.79656e-14	5.73017e-13	Possible methyltransferase	Possible S-adenosylmethionine-dependent methyltransferase	P9WFH9	lipid metabolism	0	Rv1729c, (MTCY04C12.14c), len: 312 aa. Possible S-adenosylmethionine-dependent methyltransferase (see Grana et al., 2007), similar to many Mycobacterium tuberculosis proteins e.g. Q50726|Rv3399|YX99_MYCTU (348 aa), FASTA scores: opt: 1019, E(): 0, (55.7% identity in 296 aa overlap); P95074|Rv0726c (367 aa), O53795|Rv0731c (318 aa), and O53841|Rv0830 (301 aa), etc.	NonEssential	NonEssential
Rv2518c	ldtB	856.486	-0.948523	0.0942639	-10.0624	8.09817e-24	1.43832e-22	Involved in peptidoglycan synthesis. Catalyzes the formation of 3->3 crosslinks between peptidoglycan subunits.	Probable L,D-transpeptidase LdtB	I6Y9J2	cell wall and cell processes	MSMEG_4745	Rv2518c, (MTV009.03c), len: 408 aa. Probable ldtB, L,D-transpeptidase, highly similar to O07707|MLCL383.3 hypothetical 43.6 KDA protein from Mycobacterium leprae (407 aa), FASTA scores: opt: 2300, E(): 1.2e-130, (82.5% identity in 406 aa overlap); Q9CCU5|LPPS|ML0426 putative secreted protein from Mycobacterium leprae (404 aa), FASTA scores: opt: 2279, E(): 2.3e-129, (82.4% identity in 403 aa over…	NonEssential	NonEssential
Rv3550	echA20	260.146	-0.94328	0.192391	-4.90292	9.44227e-07	6.338e-06	Could possibly oxidize fatty acids using specific components [catalytic activity: (3S)-3-hydroxyacyl-CoA = trans-2(or 3)-enoyl-CoA + H(2)O].	Probable enoyl-CoA hydratase EchA20 (enoyl hydrase) (unsaturated acyl-CoA hydratase) (crotonase)	I6Y3U6	lipid metabolism	MSMEG_6001	Rv3550, (MTCY03C7.06c), len: 247 aa. Probable echA20, enoyl-CoA hydratase, similar to others e.g. Q9A7B0|CC1814 from Caulobacter crescentus (275 aa), FASTA scores: opt: 488, E(): 3.5e-24, (36.4% identity in 239 aa overlap); O84978|PHAA from Pseudomonas putida (293 aa), FASTA scores: opt: 383, E(): 2e-17, (33.85% identity in 254 aa overlap); BAB48479|Q98LI4|MLL1009 from Rhizobium loti (Mesorhizobi…	NonEssential	NonEssential
Rv2652c	Rv2652c	69.1988	-0.943208	0.27308	-3.45396	0.000552422	0.00223081	Unknown	Probable PhiRv2 prophage protein	P71949	insertion seqs and phages	0	Rv2652c, (MTCY441.21c), len: 208 aa. Probable phiRv2 phage protein (terminase) (see citation below), showing some similarity with AAK79859|Q97HW1|CAC1896 phage terminase-like protein (small subunit) from Clostridium acetobutylicum (151 aa), FASTA scores: opt: 155, E(): 0.012, (24.7% identity in 158 aa overlap); and Q9B019 hypothetical 17.8 KDA protein from Bacteriophage GMSE-1 (159 aa), FASTA sco…	Essential	NonEssential
Rv2331A	Rv2331A	93.0716	-0.942335	0.301264	-3.12794	0.00176035	0.00633727	Unknown	Hypothetical protein	Q79FF7	conserved hypotheticals	0	Rv2331A, len: 112 aa. Hypothetical unknown protein.	NonEssential	NonEssential
Rv1662	pks8	512.824	-0.932638	0.208018	-4.48344	7.34485e-06	4.33562e-05	Potentially involved in some intermediate steps for the synthesis of a polyketide molecule which may be involved in secondary metabolism	Probable polyketide synthase Pks8	O65933	lipid metabolism	0	Rv1662, (MTCY275.01-MTCY06H11.27), len: 1602 aa. Probable pks8, polyketide synthase, similar to many polyketide synthases e.g. ERY2_SACER|Q03132 erythronolide synthase, modules 3 and 4 from Saccharopolyspora erythraea (Streptomyces erythraeus) (3567 aa), FASTA scores: opt: 3319, E(): 0, (45.8% identity in 1619 aa overlap). Also similar to other Mycobacterium tuberculosis probable polyketide synth…	NonEssential	NonEssential
Rv0859	fadA	1336.97	-0.931353	0.121881	-7.64152	2.14669e-14	2.61116e-13	Function unknown, but involvement in lipid degradation.	Possible acyl-CoA thiolase FadA	O53871	lipid metabolism	MSMEG_5721	Rv0859, (MTV043.52), len: 403 aa. Possible fadA, acyl-CoA thiolase, equivalent to NP_302423.1|NC_002677 putative beta-ketoadipyl CoA thiolase from Mycobacterium leprae (403 aa). Also highly similar to acyl/acetyl-CoA thiolases and beta-ketoadipyl CoA thiolases, e.g. T35428 probable acetyl CoA acetyltransferase (thiolase) from Streptomyces coelicolor (404 aa); NP_250427.1|NC_002516 probable acyl-C…	NonEssential	NonEssential
Rv3351c	Rv3351c	64.6844	-0.930336	0.334327	-2.78272	0.0053906	0.0168519	Function unknown	Conserved hypothetical protein	O50380	conserved hypotheticals	0	Rv3351c, (MTV004.08c), len: 264 aa. Hypothetical protein, highly similar to C-terminal region (aa 292-479) of O53608|Rv0063|MTV030.06 oxidoreductase from Mycobacterium tuberculosis (479 aa), FASTA scores: opt: 699, E(): 1.7e-36, (54.75% identity in 190 aa overlap). Shows some similarity to Q9KYD6|SCD72A.20 putative lipoprotein (fragment) from Streptomyces coelicolor (403 aa), FASTA scores: opt: 1…	NonEssential	NonEssential
Rv0207c	Rv0207c	1796.55	-0.930002	0.110129	-8.44463	3.05016e-17	4.22184e-16	Function unknown	Conserved hypothetical protein	P96389	conserved hypotheticals	MSMEG_0251	Rv0207c, (MTCY08D5.02c), len: 242 aa. Conserved hypothetical protein, equivalent to Z95398|MLCL622_19 from Mycobacterium leprae (261 aa), FASTA scores: E(): 0, (60.8 identity in 199 aa overlap). A core mycobacterial gene; conserved in mycobacterial strains (See Marmiesse et al., 2004).	NonEssential	Essential
Rv3537	kstD	320.754	-0.92586	0.32331	-2.86369	0.00418737	0.0134788	Function unknown; probably involved in cellular metabolism. Predicted to be involved in lipid catabolism.	Probable dehydrogenase	P71864	intermediary metabolism and respiration	MSMEG_5941	Rv3537, (MTCY03C7.19c), len: 563 aa. Probable kstD, dehydrogenase, similar to many dehydrogenases or hypothetical proteins e.g. Q9I1M6|PA2243 hypothetical protein from Pseudomonas aeruginosa (577 aa), FASTA scores: opt: 984, E(): 1.2e-48, (34.75% identity in 573 aa overlap); Q06401|3O1D_COMTE 3-oxosteroid 1-dehydrogenase from Comamonas testosteroni (Pseudomonas testosteroni) (573 aa), FASTA score…	NonEssential	NonEssential
Rv2053c	fxsA	2074.52	-0.920628	0.267141	-3.44623	0.000568476	0.00228873	Unknown	Probable transmembrane protein FxsA	O53495	cell wall and cell processes	MSMEG_3862	Rv2053c, (MTV018.40c-MTCY63A.07), len: 175 aa. Probable fxsA, transmembrane protein. Contains IPR007313 FxsA cytoplasmic membrane protein domain in N-terminus	NonEssential	NonEssential
Rv3591c	Rv3591c	89.83	-0.91893	0.220564	-4.16626	3.09633e-05	0.000159957	Function unknown; probably involved in cellular metabolism.	Possible hydrolase	I6YGL1	intermediary metabolism and respiration	MSMEG_6085	Rv3591c, (MTCY6F7.03), len: 257 aa. Possible hydrolase, equivalent to Q9CBI9|ML1921 hypothetical protein from Mycobacterium leprae (256 aa) FASTA scores: opt: 1421, E(): 5.6e-83, (78.5% identity in 251 aa overlap). Also similar to others e.g. Q9K3V0|SCD10.27 putative hydrolase from Streptomyces coelicolor (352 aa), FASTA scores: opt: 193, E(): 5.2e-05, (33.35% identity in 270 aa overlap); O33745|…	NonEssential	NonEssential
Rv2058c	rpmB2	16.6961	-0.916716	0.461311	-1.9872	0.0469006	0.105817	Involved in ribosome activity	50S ribosomal protein L28 RpmB2	P9WHA9	information pathways	MSMEG_6068	Rv2058c, (MTCY63A.02), len: 78 aa. rpmB2, 50S ribosomal protein L28, very similar to rL28 of M. tuberculosis. Also similar to rpmB (Rv0105c) of Mycobacterium tuberculosis.	#N/A	#N/A
Rv0259c	Rv0259c	53.3663	-0.914846	0.245786	-3.72212	0.000197556	0.000878171	Function unknown	Conserved hypothetical protein	P95216	conserved hypotheticals	MSMEG_0431	Rv0259c, (MTCY06A4.03c), len: 247 aa. Conserved hypothetical protein, showing some similarity to Rv2393|Z81368|MTCY253_28 from Mycobacterium tuberculosis (281 aa), FASTA scores: E(): 9.5e-16, (33.6 % identity in 235 aa overlap). Also some similarity with CAC33938.1|AL589708 putative secreted protein from Streptomyces coelicolor (248 aa).	NonEssential	NonEssential
Rv1286	cysN	585.942	-0.912023	0.349736	-2.60775	0.00911398	0.0266255	ATP sulfurylase may be the GTPase, regulating ATP sulfurylase activity [catalytic activity 1: ATP + sulfate = diphosphate + adenylylsulfate] and APS kinase catalyzes the synthesis of activated sulfate [catalytic activity 2: ATP + adenylylsulfate = ADP + 3'- phosphoadenylylsulfate]. First and second steps in the sulfate activation pathway. These reactions occurs early in the reductive branch of th…	Probable bifunctional enzyme CysN/CysC: sulfate adenyltransferase (subunit 1) + adenylylsulfate kinase	P9WNM5	intermediary metabolism and respiration	MSMEG_4978	Rv1286, (MTCY373.05), len: 614 aa. Probable cysN/cysC bifunctional enzyme, sulfate adenylyltransferase subunit 1 and Adenylylsulfate kinase (see Wooff et al., 2002), similar to CYSN_ECOLI|P23845 sulfate adenylate transferase subunit 1 from Escherichia coli (475 aa), FASTA scores: opt: 1291, E():0, (50.2% identity in 428 aa overlap). Contains 2 x PS00017 ATP/GTP-binding site motif A, PS00301 GTP-b…	Essential	NonEssential
Rv1819c	bacA	637.334	-0.908328	0.100583	-9.03066	1.70643e-19	2.58475e-18	Thought to be involved in active transport of drugs across the membrane (export): multidrugs resistance by an export mechanism. Responsible for energy coupling to the transport system and for the translocation of the substrate across the membrane.	Probable drug-transport transmembrane ATP-binding protein ABC transporter BacA	P9WQI9	cell wall and cell processes	MSMEG_3655,MSMEG_4380	Rv1819c, (MTCY1A11.24), len: 639 aa. Probable bacA, drug-transport transmembrane ATP-binding protein ABC transporter (see citation below), equivalent to AL008609|MLCB1788.47 hypothetical ABC transporter from Mycobacterium leprae (638 aa), (74.9% identity in 634 aa overlap). Also similar to other transmembrane ATP-binding proteins e.g. Q57335|Y036_HAEIN hypothetical ABC transporter ATP-binding pro…	NonEssential	NonEssential
Rv2990c	Rv2990c	2770.12	-0.905183	0.135136	-6.69831	2.1085e-11	2.20404e-10	Unknown	Hypothetical protein	I6YEW1	conserved hypotheticals	0	Rv2990c, (MTV012.04c), len: 286 aa. Hypothetical unknown protein.	NonEssential	NonEssential
Rv0660c	mazE2	444.829	-0.903157	0.452954	-1.99393	0.04616	0.104504	Function unknown	Possible antitoxin MazE2	O06779	virulence, detoxification, adaptation	0	Rv0660c, (MTCI376.16), len: 81 aa. Possible mazE2, antitoxin, part of toxin-antitoxin (TA) operon with Rv0659c (See Pandey and Gerdes, 2005; Zhu et al., 2006), showing some similarity to AF016485_130 from Halobacterium sp (100 aa), FASTA scores: (32.4% identity in 74 aa overlap). This region is a possible MT-complex-specific genomic island (See Becq et al., 2007).	NonEssential	NonEssential
Rv0887c	Rv0887c	49.2304	-0.897946	0.294122	-3.05297	0.00226591	0.0078744	Function unknown	Conserved hypothetical protein	P9WKQ3	conserved hypotheticals	MSMEG_5680	Rv0887c, (MTCY31.15c), len: 152 aa. Conserved hypothetical protein, highly similar to others e.g. NP_436346.1|NC_003037 Hypothetical protein from Sinorhizobium meliloti (149 aa); AL132644|SCI8_26 hypothetical protein from Streptomyces coelicolor (194 aa), FASTA scores: opt: 220, E(): 1.5e-07, (33.6% identity in 131 aa overlap); etc. Also shows weak similarity with transposases and related protein…	NonEssential	NonEssential
Rv0927c	Rv0927c	234.676	-0.897628	0.19553	-4.59075	4.41665e-06	2.70663e-05	Function unknown; possibly involved in cellular metabolism.	Probable short-chain type dehydrogenase/reductase	P9WGQ5	intermediary metabolism and respiration	MSMEG_5584	Rv0927c, (MTCY21C12.21c), len: 263 aa. Probable short-chain dehydrogenase/reductase, similar to various dehydrogenases/reductases, notably 7-alpha-hydroxysteroid dehydrogenases and glucose 1-dehydrogenases e.g. P25529|HDHA_ECOLI 7-alpha-hydroxysteroid dehydrogenase from Escherichia coli (255 aa), FASTA scores: opt: 551, E(): 1e-26, (39.5% identity in 248 aa overlap); NP_252778.1|NC_002516 probabl…	NonEssential	NonEssential
Rv2422	Rv2422	14.9349	-0.895925	0.598701	-1.49645	0.134537	0.240763	Unknown	Hypothetical protein	P71926	conserved hypotheticals	0	Rv2422, (MTCY428.25c), len: 90 aa. Hypothetical unknown protein.	NonEssential	NonEssential
Rv2431c	PE25	1183.06	-0.895825	0.160028	-5.59794	2.16917e-08	1.78423e-07	Function unknown	PE family protein PE25	I6X486	PE/PPE	0	Rv2431c, (MTCY428.15), len: 99 aa. PE25, Member of the Mycobacterium tuberculosis PE family (see Brennan & Delogu 2002), similar to others e.g. AAK47158|MT2839 from Mycobacterium tuberculosis (275 aa) FASTA scores: opt: 194, E(): 2.5e-06, (40.0% identity in 95 aa overlap); etc.	NonEssential	NonEssential
Rv3526	kshA	377.411	-0.893727	0.20135	-4.43869	9.05101e-06	5.24253e-05	Predicted to be involved in lipid catabolism	Oxygenase component of 3-ketosteroid-9-alpha-hydroxylase KshA	P71875	intermediary metabolism and respiration	MSMEG_5925	Rv3526, (MTCY03C7.30c), len: 386 aa. kshA, oxygenase component of 3-ketosteroid-9-alpha-hydroxylase, highly similar, except in C-terminus (also longer 69 aa), to O69348|ORF12 protein (function unknown) from Rhodococcus erythropolis (316 aa) FASTA scores: opt: 1137, E(): 6.9e-65, (59.6% identity in 250 aa overlap). Also some similarity with several aminopyrrolnitrin oxidases (PRND proteins, involv…	NonEssential	NonEssential
Rv2622	Rv2622	167.15	-0.88887	0.210009	-4.23254	2.31068e-05	0.000122849	Causes methylation	Possible methyltransferase (methylase)	I6XES4	intermediary metabolism and respiration	MSMEG_5310	Rv2622, (MTCY01A10.10c), len: 273 aa. Possible methyltransferase, similar in part to others e.g. AAK75664|SP1578 putative methyltransferase from Streptococcus pneumoniae (252 aa), FASTA scores: opt: 406, E(): 6.6e-18, (32.65% identity in 251 aa overlap); Q9F8B8 methyltransferase from Streptococcus agalactiae (254 aa), FASTA scores: opt: 381, E(): 2.3e-16, (31.75% identity in 252 aa overlap); Q9RJ…	NonEssential	NonEssential
Rv0860	fadB	2895.3	-0.886123	0.0965967	-9.17342	4.58229e-20	7.24146e-19	Involved in fatty acid degradation (probably in fatty acid beta-oxidation cycle).	Probable fatty oxidation protein FadB	O53872	lipid metabolism	MSMEG_5720	Rv0860, (MTV043.53), len: 720 aa. Probable fadB, fatty oxidation protein, equivalent to NP_302422.1|NC_002677 putative fatty oxidation complex alpha subunit from Mycobacterium leprae (714 aa). Also highly similar to others and various proteins involved in fatty acid metabolism, e.g. T35429 probable fatty oxidation protein from Streptomyces coelicolor (733 aa); NP_250428.1|NC_002516 probable 3-hyd…	NonEssential	NonEssential
Rv0990c	Rv0990c	229.768	-0.886009	0.19365	-4.5753	4.75528e-06	2.89208e-05	Unknown	Hypothetical protein	O05573	conserved hypotheticals	MSMEG_5481	Rv0990c, (MTCI237.04c), len: 218 aa. Hypothetical unknown protein.	NonEssential	NonEssential
Rv3864	espE	3377.98	-0.882721	0.295852	-2.98365	0.00284829	0.00959148	Function unknown	ESX-1 secretion-associated protein EspE	P9WJD3	cell wall and cell processes	0	Rv3864, (MTCY01A6.04c), len: 402 aa. EspE, ESX-1 secretion-associated protein, similar to Q49722|ML0405|B1620_C2_213|MLCL383.01 hypothetical 40.8 KDA protein from Mycobacterium leprae (394 aa) FASTA scores: opt: 397, E(): 1.2e-12, (31.0% identity in 410 aa overlap). Also similar to various proteins from several organisms e.g. Q9VYF9|CG12723 hypothetical protein from Drosophila melanogaster (Fruit…	NonEssential	NonEssential
Rv3516	echA19	131.382	-0.879955	0.252367	-3.48682	0.000488809	0.00199196	Could possibly oxidize fatty acids using specific components [catalytic activity: (3S)-3-hydroxyacyl-CoA = trans-2(or 3)-enoyl-CoA + H(2)O].	Possible enoyl-CoA hydratase EchA19 (enoyl hydrase) (unsaturated acyl-CoA hydratase) (crotonase)	O53561	lipid metabolism	MSMEG_5915	Rv3516, (MTV023.23), len: 263 aa. Possible echA19, enoyl-CoA hydratase, similar to other e.g. Q9ZHG2|ECHA1 from Rhodococcus fascians (275 aa) FASTA scores: opt: 613, E(): 6.4e-32, (45.15% identity in 259 aa overlap); P76082|PAAF_ECOLI|B1393 from Escherichia coli strain K12 (255 aa), FASTA scores: opt: 523, E(): 3.3e-26, (33.6% identity in 256 aa overlap); Q9I393|PA1629 from Pseudomonas aeruginosa…	NonEssential	NonEssential
Rv3549c	Rv3549c	471.076	-0.876523	0.198124	-4.42411	9.68401e-06	5.57699e-05	Function unknown; supposed involvement in cellular metabolism.	Probable short-chain type dehydrogenase/reductase	I6YCE1	intermediary metabolism and respiration	MSMEG_6000	Rv3549c, (MTCY03C7.07), len: 259 aa. Probable short-chain dehydrogenase/reductase, similar to various dehydrogenases/reductases (generally belong to the SDR family) e.g. Q9UKU3 from Homo sapiens (Human) (270 aa), FASTA scores: opt: 451, E(): 4.8e-21, (38.05% identity in 247 aa overlap); Q9S274|SCI28.09c from Streptomyces coelicolor (234 aa), FASTA scores: opt: 439, E(): 2.4e-20, (36.8% identity i…	NonEssential	NonEssential
Rv2873	mpt83	85.0853	-0.87424	0.229913	-3.80247	0.000143258	0.000656435	Not really known.	Cell surface lipoprotein Mpt83 (lipoprotein P23)	P9WNF3	cell wall and cell processes	MSMEG_5196	Rv2873, (MTCY274.04), len: 220 aa. Mpt83 (alternate gene name: mpb83), cell surface lipoprotein (see citations below). Also similar to upstream ORF Q50769|MP70_MYCTU|MPT70|MPB70|Rv2875|MT2943|MTCY274.06 which is also known as major secreted immunogenic protein MPT70 precursor from Mycobacterium tuberculosis (193 aa), FASTA scores: opt: 806, E(): 2.7e-38, (70.25% identity in 185 aa overlap). Belon…	NonEssential	NonEssential
Rv1857	modA	1619.65	-0.872709	0.155478	-5.61308	1.98756e-08	1.64496e-07	Involved in the active transport of molybdenum into the cell across the membrane (import). Part of the binding-protein-dependent transport system modabc.	Probable molybdate-binding lipoprotein ModA	P9WGU3	cell wall and cell processes	MSMEG_2016	Rv1857, (MTCY359.16c), len: 261 aa. Probable modA, molybdate-binding protein attached to membrane by lipid-modified N-terminal cysteine (contains PS00013 Prokaryotic membrane lipoprotein lipid attachment site), component of molybdate transport system (see citations below). Shows strong similarity to precursors of periplasmic molybdate/sulphate binding proteins e.g. O31229|Y10817|ANY108174 ModA fr…	NonEssential	NonEssential
Rv0087	hycE	209.664	-0.871688	0.181325	-4.80732	1.52967e-06	1.00165e-05	Involved in hydrogen metabolism; FHL pathway.	Possible formate hydrogenase HycE (FHL)	Q10884	intermediary metabolism and respiration	0	Rv0087, (MTCY251.05), len: 492 aa. Possible hycE (alternate gene name: hevE), formate hydrogenlyase, similar to others. Belongs to the complex I 49 kDa subunit family.	NonEssential	NonEssential
Rv3924c	rpmH	643.414	-0.87067	0.254631	-3.41934	0.000627726	0.00250965	Involved in translation mechanism. This protein is one of the early assembly proteins of the 50S ribosomal subunit.	50S ribosomal protein L34 RpmH	P9WH93	information pathways	0	Rv3924c, (MTV028.15), len: 47 aa. rpmH, 50s ribosomal protein l34 (see citations below), equivalent to many mycobacterial 50S ribosomal protein L34 e.g. P46386|RL34_MYCLE|RPMH|ML2713 from Mycobacterium leprae (47 aa), FASTA scores: opt: 287, E(): 8.5e-17, (91.5% identity in 47 aa overlap); and Q9L7L8|RL34_MYCPA|RPMH from Mycobacterium paratuberculosis (47 aa), FASTA scores: opt: 281, E(): 2.6e-16…	Uncertain	Essential
Rv1386	PE15	1597.69	-0.866007	0.17087	-5.06823	4.01527e-07	2.85767e-06	Function unknown	PE family protein PE15	P9WIH1	PE/PPE	MSMEG_0618	Rv1386, (MTCY21B4.03), len: 102 aa. PE15, Member of Mycobacterium tuberculosis PE family (see Brennan & Delogu 2002), similar to many e.g. G913039 ORF 3' of PGRS tandem repeat (polymorphic GC-rich sequence) (100 aa), FASTA scores: opt: 149, E(): 0.0013, (31.5% identity in 92 aa overlap); also similar to Q49943|U1756A (99 aa) (34.7% identity in 95 aa overlap) and G466937|U1620K (100 aa) (36.2% ide…	NonEssential	NonEssential
Rv3515c	fadD19	149.087	-0.857538	0.185589	-4.62062	3.82594e-06	2.35904e-05	Function unknown, but involved in lipid degradation.	Fatty-acid-CoA ligase FadD19 (fatty-acid-CoA synthetase) (fatty-acid-CoA synthase)	P9WQ51	lipid metabolism	MSMEG_5914	Rv3515c, (MTV023.22c), len: 548 aa. fadD19, fatty-acid-CoA synthetase, similar (or with similarity) to many e.g. Q9EXL2|FADD FADD protein from Streptomyces griseus (540 aa), FASTA scores: opt: 1449, E(): 1.5e-81, (46.0% identity in 535 aa overlap); AAB87139|MIG medium chain acyl-CoA synthetase precursor from Mycobacterium avium (550 aa), FASTA scores: opt: 1226, E(): 7.6e-68, (40.7% identity in 5…	NonEssential	NonEssential
Rv0652	rplL	1058.4	-0.857147	0.252715	-3.39175	0.00069447	0.0027276	Involved in translation mechanisms: seems to be the binding site for several of the factors involved in protein synthesis and appears to be essential for accurate translation.	50S ribosomal protein L7/L12 RplL (SA1)	P9WHE3	information pathways	MSMEG_1365	Rv0652, (MTCY20H10.33), len: 130 aa. rplL (alternate gene name: L7|L12), 50S ribosomal protein L7/L12, equivalent to NP_302275.1|NC_002677 50S ribosomal protein L7/L12 from Mycobacterium leprae (130 aa); and P37381|RL7_MYCBO 50s ribosomal protein L7/L12 from Mycobacterium bovis (130 aa). Also highly similar to others e.g. P02396|RL7_STRGR 50S ribosomal protein L7/L12 from Streptomyces griseus (12…	Uncertain	Essential
Rv0083	Rv0083	385.827	-0.856835	0.170398	-5.02843	4.9452e-07	3.48246e-06	Function unknown; probably involved in cellular metabolism.	Probable oxidoreductase	P9WIW3	intermediary metabolism and respiration	0	Rv0083, (MTV030.27, MTCY251.01), len: 640 aa. Probable oxidoreductase, showing some similarity to other various oxidoreductases. Nucleotide position 91071 in the genome sequence has been corrected, T:C resulting in I224I.	NonEssential	NonEssential
Rv2872	vapC43	138.924	-0.854276	0.25513	-3.34839	0.000812827	0.00314022	Unknown	Possible toxin VapC43. Contains PIN domain.	P9WF55	virulence, detoxification, adaptation	0	Rv2872, (MTCY274.03), len: 147 aa. Possible vapC43, toxin, part of toxin-antitoxin (TA) operon with Rv2871, contains PIN domain, see Arcus et al. 2005. Similar to others in Mycobacterium tuberculosis strains H37Rv and CDC1551 e.g. O53683|Rv0277c|MTV035.05c (142 aa), FASTA scores: opt: 357, E(): 1.4e-17, (41.45% identity in 140 aa overlap); O53812|Rv0749|MTV041.23 (142 aa), FASTA scores: opt: 350,…	NonEssential	NonEssential
Rv0598c	vapC27	307.296	-0.851889	0.245244	-3.47365	0.000513436	0.00208175	Unknown	Possible toxin VapC27. Contains PIN domain.	P9WF83	virulence, detoxification, adaptation	0	Rv0598c, (MTCY19H5.24), len: 137 aa. Possible vapC27, toxin, part of toxin-antitoxin (TA) operon with Rv00599c, contains PIN domain, see Arcus et al. 2005. Similar to others e.g. Rv2596|Y0B5_MYCTU|Q50625 conserved hypothetical protein from Mycobacterium tuberculosis (134 aa), FASTA scores: opt: 254, E(): 8.2e-12, (41.5% identity in 130 aa overlap). This region is a possible MT-complex-specific ge…	NonEssential	NonEssential
Rv0600c	Rv0600c	62.6252	-0.850176	0.226328	-3.75639	0.000172379	0.000775706	Sensor part of a two component regulatory system.	Two component sensor kinase [second part]	O07778	regulatory proteins	0	Rv0600c, (MTCY19H5.22), len: 168 aa (probable partial CDS). Two-component sensor kinase (second part), similar to part (C-termini) of many others e.g. Q04943|AFQ2_STRCO sensor protein afsq2 from Streptomyces coelicolor (535 aa), FASTA scores: opt: 347, E(): 1.9e-12, (33.0% identity in 206 aa overlap); etc. Note that sequence was checked and no errors were detected, which would allow this and the …	NonEssential	NonEssential
Rv2317	uspB	25.3543	-0.849264	0.467484	-1.81667	0.0692677	0.14332	Thought to be involved in active transport of sugar across the membrane (import). Responsible for the translocation of the substrate across the membrane.	Probable sugar-transport integral membrane protein ABC transporter UspB	L7N652	cell wall and cell processes	MSMEG_4467	Rv2317, (MTC3G12.17c), len: 274 aa. Probable uspB, sugar-transport integral membrane protein ABC transporter (see citation below), most similar to Q9CBN7|USPE|ML1769 sugar transport integral membrane protein from Mycobacterium leprae (274 aa), FASTA scores: opt: 1522, E(): 3.4e-89, (85.0% identity in 274 aa overlap); and similar to O32941|ML1425|MLCB2052.29 probable ABC-transport protein, inner m…	NonEssential	NonEssential
Rv0229c	Rv0229c	629.756	-0.84903	0.188567	-4.50255	6.71438e-06	3.9693e-05	Unknown	Possible conserved membrane protein with PIN domain	L0T5V6	cell wall and cell processes	0	Rv0229c, (MTCY08D5.24c), len: 226 aa. Possible conserved membrane protein with PIN domain in C-terminal half, similar to several others from Mycobacterium tuberculosis. Has some similarity with Rv2757c|D70880 from Mycobacterium tuberculosis (138 aa). (See Arcus et al., 2005). FASTA scores: E(): 1e-15, (45.3% identity in 137 aa overlap), and Rv0301, Rv2546, etc. Also some similarity with Q48177 vi…	NonEssential	NonEssential
Rv0440	groEL2	19336.9	-0.848875	0.172011	-4.93499	8.01548e-07	5.43482e-06	Prevents misfolding and promotes the refolding and proper assembly of unfolded polypeptides generated under stress conditions.	60 kDa chaperonin 2 GroEL2 (protein CPN60-2) (GroEL protein 2) (65 kDa antigen) (heat shock protein 65) (cell wall protein A) (antigen A)	P9WPE7	virulence, detoxification, adaptation	0	Rv0440, (MTV037.04), len: 540 aa. GroEL2 (alternate gene names: groL2, groEL-2, hsp65, hsp60), 60 kDa chaperonin 2 (see Shinnick 1987). Purified 65 kDa antigen can elicit a strong delayed-type hypersensitivity reaction in experimental animals infected with M. tuberculosis. This protein is one of the major immunoreactive proteins of the mycobacteria. This antigen contains epitopes that are common …	Essential	Essential
Rv0260c	Rv0260c	29.3179	-0.848265	0.30132	-2.81516	0.00487525	0.0153484	Could be involved in transcriptional mechanism.	Possible transcriptional regulatory protein	P95217	regulatory proteins	MSMEG_0432	Rv0260c, (MTCY0A4.04c), len: 381 aa. Possible two-component response regulator, highly similar to CAB72204.1|AL138851 putative transcriptional regulator from Streptomyces coelicolor (395 aa); and similar to O34394|D69851|YJJA conserved hypothetical protein from Bacillus subtilis (270 aa), FASTA scores: opt: 312, E(): 7.4e-14, (25.8% identity in 267 aa overlap). Also some similarity to regulatory …	NonEssential	NonEssential
Rv3378c	Rv3378c	235.369	-0.845698	0.173097	-4.88568	1.03071e-06	6.88398e-06	Produces isotuberculosinol (nosyberkol) from halimadienyl diphosphate. Production of tuberculosinol has also been shown by some.	Diterpene synthase	P9WJ61	intermediary metabolism and respiration	0	Rv3378c, (MTV004.36c), len: 296 aa. Diterpene synthase. Note that this ORF and the downstream ORF MTV004.35c have a significantly lower GC bias than the rest of the genome. This region is a possible MT-complex-specific genomic island (See Becq et al., 2007). Cofactor: Mg2+.	NonEssential	NonEssential
Rv0460	Rv0460	424.98	-0.845646	0.136383	-6.2005	5.6283e-10	5.31577e-09	Function unknown	Conserved hydrophobic protein	O53745	conserved hypotheticals	0	Rv0460, (MTV038.04), len: 79 aa. Conserved hydrophobic protein, highly similar AAA63024.1|U15183 hypothetical protein from Mycobacterium leprae (56 aa), FASTA scores: opt: 197, E(): 3.7e-09, (63.8% identity in 47 aa overlap).	NonEssential	NonEssential
Rv2703	sigA	5033.89	-0.84128	0.102518	-8.20619	2.28311e-16	3.06502e-15	The sigma factor is an initiation factor that promotes attachment of the RNA polymerase to specific initiation sites and then is released. This is the primary sigma-factor of this bacteria. Supposedly involved in the housekeeping regulons.	RNA polymerase sigma factor SigA (sigma-A)	P9WGI1	information pathways	MSMEG_2758	Rv2703, (MTCY05A6.24), len: 528 aa. SigA (formerly named mysA, and also known as rpoV or rpoD), RNA polymerase sigma factor (see citations below), equivalent (but shorter 55 aa) to Q9S5K3|RPOT (alias Q59532) RNA polymerase sigma factor from Mycobacterium leprae (576 aa), FASTA scores: opt: 2638, E(): 8.6e-115, (80.35% identity in 535 aa overlap). Also similar to others e.g. Q59552|MYSA from Mycob…	Essential	Essential
Rv3564	fadE33	87.7605	-0.840575	0.285911	-2.93999	0.00328225	0.0108525	Function unknown, but involved in lipid degradation.	Probable acyl-CoA dehydrogenase FadE33	I6YCF5	lipid metabolism	MSMEG_6016	Rv3564, (MTCY06G11.11), len: 318 aa. Probable fadE33, acyl-CoA dehydrogenase, similar to others e.g. Q9A5G8|CC2479 from Caulobacter crescentus (344 aa), FASTA scores: opt: 373, E(): 1.9e-15, (34.3% identity in 338 aa overlap); Q9I4V4|PA1020 from Pseudomonas aeruginosa (370 aa), FASTA scores: opt: 277, E(): 1.4e-09, (31.95% identity in 335 aa overlap); Q9X7Y6|SC6A5.40c from Streptomyces coelicolor…	NonEssential	NonEssential
Rv3570c	hsaA	1094.44	-0.834823	0.171485	-4.86819	1.12627e-06	7.47248e-06	Function unknown; probably involved in cellular metabolism. Predicted to be involved in lipid catabolism.	Possible oxidoreductase. Possible 3-hydroxy-9,10-seconandrost-1,3,5(10)-triene-9,17-dione hydroxylase.	P9WJA1	intermediary metabolism and respiration	MSMEG_6038	Rv3570c, (MTCY06G11.17c), len: 394 aa. Possible hsaA, oxidoreductase, most similar to hydroxylases and oxygenases (and also some similarity to acyl-CoA dehydrogenases) e.g. O69349 hydroxylase from Rhodococcus erythropolis (393 aa), FASTA scores: opt: 958, E(): 1.1e-53, (39.95% identity in 383 aa overlap); P26698|PIGM_RHOSO pigment protein from Rhodococcus sp. strain ATCC 21145 (387 aa), FASTA sco…	NonEssential	NonEssential
Rv0850	Rv0850	37.2261	-0.831483	0.518694	-1.60303	0.108927	0.205178	Required for the transposition of an insertion element.	Putative transposase (fragment)	I6Y8X8	insertion seqs and phages	0	Rv0850, (MTV043.43), len: 110 aa. Putative transposase (fragment), similar in part to others e.g. Q45144|Q4514 transposable element IS31831 (436 aa), FASTA scores: opt: 175, E(): 4.3e-05, (38.6% identity in 57 aa overlap); etc.	NonEssential	NonEssential
Rv1111c	Rv1111c	1760.31	-0.830231	0.0741046	-11.2035	3.91898e-29	8.32318e-28	Function unknown	Conserved hypothetical protein	O86351	conserved hypotheticals	MSMEG_5223	Rv1111c, (MTV017.64c), len: 327 aa. Conserved hypothetical protein, N-terminal domain is hydrophobic, C-terminal half is very rich in Arg. Equivalent to AL049491|MLCB1222_2 hypothetical protein from Mycobacterium leprae (379 aa) (46.0% identity in 374 aa overlap). Start changed since first submission. A core mycobacterial gene; conserved in mycobacterial strains (See Marmiesse et al., 2004).	Essential	Essential
Rv0280	PPE3	2563.69	-0.829865	0.190475	-4.35683	1.31961e-05	7.46047e-05	Function unknown	PPE family protein PPE3	P9WI45	PE/PPE	0	Rv0280, (MTV035.08), len: 536 aa. PPE3, Member of the Mycobacterium tuberculosis PPE family, similar to others e.g. Z80108|MTCY21B4_4|Rv0453 from Mycobacterium tuberculosis (539 aa), FASTA scores: opt: 1131, E(): 0, (51.7% identity in 540 aa overlap).	NonEssential	NonEssential
Rv2009	vapB15	140.699	-0.828438	0.270662	-3.06078	0.0022076	0.0076921	Unknown	Antitoxin VapB15	P9WLM7	virulence, detoxification, adaptation	0	Rv2009, (MTCY39.08c), len: 80 aa. VapB15, antitoxin, part of toxin-antitoxin (TA) operon with Rv2010 (See Arcus et al., 2005; Pandey and Gerdes, 2005).	NonEssential	NonEssential
Rv2764c	thyA	933.343	-0.828315	0.130459	-6.34925	2.16366e-10	2.12346e-09	Involved in deoxyribonucleotide biosynthesis. Provides the sole de novo source of dTMP for DANA biosynthesis [catalytic activity: 5,10-methylenetetrahydrofolate + dUMP = dihydrofolate + dTMP].	Probable thymidylate synthase ThyA (ts) (TSASE)	P9WFR9	intermediary metabolism and respiration	MSMEG_2670	Rv2764c, (MTV002.29c), len: 263 aa. Probable thyA, thymidylate synthase, equivalent to Q9CBW0|TYSY_MYCLE|THYA|ML1519 thymidylate synthase from Mycobacterium leprae (266 aa), FASTA scores: opt: 1602, E(): 5.9e-102, (85.5% identity in 262 aa overlap). Also highly similar to many e.g. P00470|TYSY_ECOLI|B2827|Z4144|ECS3684|BAB37107|AAG57938 from Escherichia coli strains K12 and O157:H7 (264 aa), FAST…	Essential	Essential
Rv3574	kstR	413.758	-0.828037	0.176284	-4.69717	2.63793e-06	1.67277e-05	Involved in transcriptional mechanism. Predicted to control regulon involved in lipid metabolism	Transcriptional regulatory protein KstR (probably TetR-family)	P96856	regulatory proteins	MSMEG_6042	Rv3574, (MTCY06G11.21), len: 199 aa. Probable kstR, transcriptional regulator TetR family, similar to others e.g. Q9KXK1|SCC53.10 from Streptomyces coelicolor (250 aa) FASTA scores: opt: 492, E(): 4.8e-25, (44.8% identity in 183 aa overlap); Q9RA03|KSTR from Rhodococcus erythropolis (208 aa), FASTA scores: opt: 294, E(): 3.1e-12, (28.9% identity in 187 aa overlap); BAB54261|MLR7895 from Rhizobium…	NonEssential	NonEssential
Rv0350	dnaK	9452.63	-0.82698	0.24079	-3.43444	0.000593778	0.00238104	Acts as a chaperone. Involved in induction by stress conditions e.g. heat shock. Possibly has an ATPase activity. Seems to be regulated positively by sigh (Rv3223c product) and negatively by HSPR (Rv0353 product).	Probable chaperone protein DnaK (heat shock protein 70) (heat shock 70 kDa protein) (HSP70)	P9WMJ9	virulence, detoxification, adaptation	MSMEG_0709	Rv0350, (MTCY13E10.10), len: 625 aa. Probable dnaK (alternate gene name: hsp70), 70 kDa heat shock protein (see citations below), equivalent to AAA25362.1|M95576|1924344A|738248 heat shock protein 70 from Mycobacterium leprae (621 aa); and DNAK_MYCPA|Q00488 (623 aa), FASTA scores: opt: 3678, E(): 0, (92.3% identity in 625 aa overlap). Also highly similar to others e.g. Q05558|DNAK_STRCO|453231|CA…	Essential	Essential
Rv0661c	vapC7	22.7379	-0.825107	0.5141	-1.60496	0.108504	0.204476	Unknown	Possible toxin VapC7	P9WFB3	virulence, detoxification, adaptation	0	Rv0661c, (MTCI376.15), len: 145 aa. Possible vapC7, toxin, part of toxin-antitoxin (TA) operon with Rv0662c, contains PIN domain (See Arcus et al., 2005; Pandey and Gerdes, 2005). Similar to others in Mycobacterium tuberculosis e.g. Rv2863|MTV003.09|MTV003_7 (126 aa), FASTA scores: E(): 0.00087, (30.4% identity in 125 aa overlap), Rv0749|MTV041.23 (163 aa); Rv0277c, Rv2530c, etc. This region is a…	NonEssential	NonEssential
Rv3316	sdhC	377.337	-0.821531	0.118436	-6.93651	4.01899e-12	4.43193e-11	Involved in tricarboxylic acid cycle. Mono-heme cytochrome of the succinate dehydrogenase complex.	Probable succinate dehydrogenase (cytochrome B-556 subunit) SdhC (succinic dehydrogenase) (fumarate reductase) (fumarate dehydrogenase) (fumaric hydrogenase)	O53368	intermediary metabolism and respiration	MSMEG_1672	Rv3316, (MTV016.16), len: 112 aa. Probable sdhC, cytochrome B-556 of succinate dehydrogenase SdhC subunit , transmembrane protein, equivalent (but shorter 35 aa) to Q9CCM0|SDHC|ML0699 putative succinate dehydrogenase cytochrome B-556 subunit from Mycobacterium leprae (153 aa), FASTA scores: opt: 692, E(): 1.2e-39, (88.4% identity in 112 aa overlap). Also similar to others e.g. Q9KZ88|SC5G8.26c fr…	NonEssential	NonEssential
Rv2528c	mrr	140.55	-0.821444	0.17617	-4.6628	3.11931e-06	1.95334e-05	Involved in the acceptance of foreign DNA which is modified. Restricts both adenine- and cytosine-methylated DNA.	Probable restriction system protein Mrr	I6Y9K2	information pathways	0	Rv2528c, (MTCY159.28), len: 306 aa. Probable mrr, restriction system protein, similar to other mrr proteins e.g. Q9RWS8|DR0587|MRR from Deinococcus radiodurans (306 aa), FASTA scores: opt: 776, E(): 4.2e-40, (40.45% identity in 309 aa overlap); P24202|MRR_ECOLI|B4351 from Escherichia coli strain K12 (304 aa), FASTA scores: opt: 647, E(): 2.9e-32, (35.25% identity in 309 aa overlap); Q9RX07|DR0508…	NonEssential	NonEssential
Rv1035c	Rv1035c	50.5143	-0.819687	0.272046	-3.01305	0.00258638	0.0088205	Possibly required for the transposition of the insertion element IS1560.	Probable transposase (fragment)	P96366	insertion seqs and phages	0	Rv1035c, (MTCY10G2.14), len: 228 aa. Probable IS1560 transposase fragment, similar to parts of Rv3387|E1202305|MTV004.45 (225 aa) (47.8% identity in 67 aa overlap) and Rv3386|E1202304|MTV004.44 (234 aa) (55.1% identity in 127 aa overlap).	NonEssential	NonEssential
Rv2356c	PPE40	1725.05	-0.816001	0.146592	-5.56649	2.59927e-08	2.12062e-07	Function unknown	PPE family protein PPE40	P9WHZ7	PE/PPE	0	Rv2356c, (MTCY98.25), len: 615 aa. PPE40, Member of Mycobacterium tuberculosis PPE_family, highly similar to others e.g. Q10778|MTCY48.17|YF48_MYCTU hypothetical PPE-family protein (678 aa), FASTA scores: opt: 1888, E(): 1.9e-78, (54.4% identity in 667 aa overlap); Q10540|MTCY31.06c, E241779|MTCY98, P42611|MTV037.06c, Q10813|MTCY274.23c, P71657|MTCY02B10.25c, MTCY03C7.23, P71869|MTCY03C7.24c, etc…	NonEssential	NonEssential
Rv2457c	clpX	7681.44	-0.815062	0.121099	-6.73057	1.68998e-11	1.77581e-10	ATP-dependent specificity component of the CLP protease. It directs the protease to specific substrates. Can perform chaperone functions in the absence of CLPP).	Probable ATP-dependent CLP protease ATP-binding subunit ClpX	P9WPB9	intermediary metabolism and respiration	MSMEG_4671	Rv2457c, (MTV008.13c), len: 426 aa. Probable clpX, ATP-dependent clp protease ATP-binding subunit clpX, equivalent to Q9CBY6|CLPX|ML1477 ATP-dependent CLP protease ATP-binding protein from Mycobacterium leprae (426 aa), FASTA scores: opt: 2652, E(): 1.4e-142, (96.0% identity in 426 aa overlap). Also highly similar to others e.g. Q9F316|CLPX from Streptomyces coelicolor (428 aa) FASTA scores: opt:…	Essential	Essential
Rv3524	Rv3524	2876.63	-0.814075	0.170981	-4.76121	1.92438e-06	1.24387e-05	Unknown	Probable conserved membrane protein	I6X7J6	cell wall and cell processes	0	Rv3524, (MTCY03C7.32c), len: 343 aa. Probable conserved membrane protein, showing some similarity to C-terminal part of putative Mycobacterium tuberculosis proteins O05871|P95308|PKND_MYCTU|Rv0931c|MT0958|MTCY08C9.08 serine-threonine protein kinase PknD (664 aa) FASTA scores: opt: 727, E(): 8.3e-36, (45.3% identity in 298 aa overlap); O53893|Rv0980c|MTV044.08c PGRS-family protein (457 aa), FASTA …	NonEssential	NonEssential
Rv0403c	mmpS1	196.616	-0.812267	0.151125	-5.37479	7.66715e-08	5.91845e-07	Unknown	Probable conserved membrane protein MmpS1	P9WJT5	cell wall and cell processes	0	Rv0403c, (MTCY04D9.16c), len: 142 aa. Probable mmpS1, conserved membrane protein (see citation below), highly similar to other Mycobacterial proteins e.g. YV33_MYCLE|P54880 hypothetical 16.9 kDa protein from Mycobacterium leprae (154 aa), FASTA scores: opt: 458, E(): 1.6e-26, (46.9% identity in 143 aa overlap); YV33_MYCTU|Q11170 hypothetical 15.9 kDa protein from Mycobacterium tuberculosis (147 a…	NonEssential	NonEssential
Rv3110	moaB1	25.0972	-0.808701	0.374808	-2.15764	0.030956	0.0745395	Thought to be involved in molybdopterin biosynthesis. Catalyzes the dehydratation of 4A-hydroxytetrahydropterins [catalytic activity: (6R)-6-(L-erythro-1,2-dihydroxypropyl)-5,6,7,8-tetrahydro-4A-hydroxypterin = (6R)-6-(L-erythro-1,2- dihydroxypropyl)-7,8-dihydro-6H-pterin + H(2)O].	Probable pterin-4-alpha-carbinolamine dehydratase MoaB1 (PHS) (4-alpha- hydroxy-tetrahydropterin dehydratase) (pterin-4-a-carbinolamine dehydratase) (phenylalanine hydroxylase-stimulating protein) (PHS) (pterin carbinolamine dehydratase) (PCD)	Q6MX13	intermediary metabolism and respiration	0	Rv3110, (MTCY164.20), len: 131 aa. Probable moaB1, pterin-4-alpha-carbinolamine dehydratase, similar to others e.g. P73790|SSL2296 from Synechocystis sp. strain PCC 6803 (96 aa), FASTA scores: opt: 195, E(): 6.2e-07, (35.4% identity in 96 aa overlap); Q9PAB4|PHS_XYLFA|XF2604 from Xylella fastidiosa (116 aa), FASTA scores: opt: 187, E(): 2.6e-06, (36.25% identity in 102 aa overlap); AAK42360|Q97WM…	NonEssential	NonEssential
Rv1981c	nrdF1	399.269	-0.807352	0.191717	-4.21116	2.54066e-05	0.000133659	Involved in the DNA replication pathway. Catalyzes the biosynthesis of deoxyribonucleotides from the corresponding ribonucleotides, precursors that are necessary for DNA synthesis [catalytic activity: 2'-deoxyribonucleoside diphosphate + oxidized thioredoxin + H(2)O = ribonucleoside diphosphate + reduced thioredoxin].	Ribonucleoside-diphosphate reductase (beta chain) NrdF1 (ribonucleotide reductase small subunit) (R2F protein)	P9WH73	information pathways	0	Rv1981c, (MTCY39.38), len: 322 aa. NrdF1, ribonucleoside-diphosphate reductase, beta chain (see citation below), highly similar to others e.g. RIR4_SALTY|P17424 ribonucleoside-diphosphate reductase (319 aa), FASTA scores: opt: 1402, E(): 0, (66.0% identity in 315 aa overlap); etc. Also similar to Rv3048c|MTV012.63c from Mycobacterium tuberculosis. Contains PS00368 Ribonucleotide reductase small s…	NonEssential	NonEssential
Rv1383	carA	382.798	-0.804666	0.19468	-4.13326	3.57647e-05	0.000181248	Involved in both arginine and pyrimidine biosynthesis [catalytic activity: 2 ATP + L-glutamine + CO(2) + H(2)O = 2 ADP + phosphate + glutamate + carbamoyl phosphate]	Probable carbamoyl-phosphate synthase small chain CarA (carbamoyl-phosphate synthetase glutamine chain)	P9WPK5	intermediary metabolism and respiration	MSMEG_3046	Rv1383, (MTCY02B12.17), len: 376 aa. Probable carA, Carbamoyl-phosphate synthase small chain, similar to many e.g. CARA_ECOLI|P00907 carbamoyl-phosphate synthase small chain from Escherichia coli (382 aa), FASTA scores: opt: 796, E(): 0, (45.5% identity in 382 aa overlap). Contains PS00442 Glutamine amidotransferases class-I active site. The gatase domain belongs to type-1 glutamine amidotransfer…	Essential	Essential
Rv0461	Rv0461	911.305	-0.803119	0.124693	-6.44078	1.1886e-10	1.20178e-09	Unknown	Probable transmembrane protein	I6X961	cell wall and cell processes	0	Rv0461, (MTV038.05), len: 174 aa (start uncertain). Probable transmembrane protein. Nucleotide position 552085 in the genome sequence has been corrected, A:G resulting in Q20Q.	NonEssential	NonEssential
Rv0551c	fadD8	523.081	-0.802264	0.130273	-6.15834	7.3512e-10	6.89432e-09	Function unknown, but involved in lipid degradation.	Probable fatty-acid-CoA ligase FadD8 (fatty-acid-CoA synthetase) (fatty-acid-CoA synthase)	O06417	lipid metabolism	MSMEG_1098	Rv0551c, (MTCY25D10.30c), len: 571 aa. Probable fadD8, fatty-acid-CoA synthetase, similar to many e.g. LCFA_ECOLI|P29212 long-chain-fatty-acid--CoA ligase (561 aa), FASTA scores: opt: 585, E(): 9.5e-30, (28.7% identity in 536 aa overlap); etc. Contains PS00455 Putative AMP-binding domain signature. Note other possible start sites exist downstream of this start.	NonEssential	NonEssential
Rv2432c	Rv2432c	292.437	-0.801419	0.198983	-4.02758	5.63542e-05	0.000276535	Unknown	Hypothetical protein	P71917	conserved hypotheticals	0	Rv2432c, (MTCY428.14), len: 136 aa. Hypothetical unknown protein.	NonEssential	NonEssential
Rv2075c	Rv2075c	1339.02	-0.798758	0.14112	-5.66014	1.51249e-08	1.291e-07	Unknown	Possible hypothetical exported or envelope protein	P9WLL5	cell wall and cell processes	0	Rv2075c, (MTCY49.14c), len: 487 aa. Possibly exported or envelope protein; has potential signal peptide at N-terminus and hydrophobic stretch around residue 430. Predicted to be an outer membrane protein (See Song et al., 2008).	NonEssential	NonEssential
Rv3623	lpqG	352.349	-0.79742	0.200202	-3.98308	6.8029e-05	0.00032742	Unknown	Probable conserved lipoprotein LpqG	I6X7X3	cell wall and cell processes	MSMEG_6109	Rv3623, (MTCY15C10.29c), len: 240 aa. Probable lpqG, conserved lipoprotein, showing some similarity with hypothetical proteins e.g. Q57432 from Methanosarcina barkeri (251 aa), FASTA scores: opt: 319, E(): 6.8e-12, (31.2% identity in 218 aa overlap); Q9PEA5|XF1123 outer membrane protein from Xylella fastidiosa (242 aa) FASTA scores: opt: 312, E(): 1.7e-11, (28.25% identity in 237 aa overlap); BAB…	NonEssential	NonEssential
Rv0651	rplJ	861.329	-0.796166	0.316896	-2.51239	0.0119916	0.0337547	Involved in translation mechanisms.	50S ribosomal protein L10 RplJ	P9WHE7	information pathways	MSMEG_1364	Rv0651, (MTCY20H10.32), len: 178 aa. rplJ, 50S ribosomal protein L10, equivalent to NP_302276.1|NC_002677 50S ribosomal protein L10 from Mycobacterium leprae (177 aa). Also highly similar to others e.g. P36257|RL10_STRGR 50s ribosomal protein L10 from Streptomyces griseus (185 aa), FASTA scores: opt: 633, E(): 0, (59.0 % identity in 173 aa overlap); etc. Belongs to the L10P family of ribosomal pr…	Essential	Essential
Rv0046c	ino1	4604.91	-0.791398	0.158999	-4.97736	6.44564e-07	4.43787e-06	Involved in phosphatidylinositol (PI) biosynthetic pathway [catalytic activity: D-glucose 6-phosphate = 1L-myo-inositol 1-phosphate].	myo-inositol-1-phosphate synthase Ino1 (inositol 1-phosphate synthetase) (D-glucose 6-phosphate cycloaldolase) (glucose 6-phosphate cyclase) (glucocycloaldolase)	P9WKI1	intermediary metabolism and respiration	MSMEG_6904	Rv0046c, (MTCY21D4.09c), len: 367 aa. Ino1 (alternate gene name: tbINO), myo-inositol-1-phosphate synthase (see citations below).	Essential	Essential
Rv1807	PPE31	118.412	-0.78857	0.215989	-3.65098	0.000261245	0.00113121	Function unknown	PPE family protein PPE31	L0T7Y7	PE/PPE	0	Rv1807, (MTV049.29), len: 399 aa. PPE31, Member of the Mycobacterium tuberculosis PPE family of glycine-rich proteins, most similar to Rv1789|MTV049.11|AL022021 (393 aa), FASTA scores: opt: 1169, E(): 0, (49.5% identity in 412 aa overlap).	NonEssential	NonEssential
Rv2513	Rv2513	336.55	-0.788539	0.17203	-4.58373	4.56764e-06	2.78991e-05	Unknown	Hypothetical protein	O06175	conserved hypotheticals	0	Rv2513, (MTCY07A7.19), len: 140 aa. Hypothetical unknown protein.	NonEssential	NonEssential
Rv3500c	yrbE4B	295.562	-0.780428	0.195689	-3.98811	6.6602e-05	0.000320937	Unknown. Predicted to be involved in lipid catabolism.	Conserved integral membrane protein YrbE4B. Possible ABC transporter.	I6Y3P5	virulence, detoxification, adaptation	MSMEG_5901	Rv3500c, (MTV023.07c), len: 280 aa. YrbE4B, conserved integral membrane protein, part of mce4 operon and member of YrbE family (see citations below), highly similar to Mycobacterium tuberculosis proteins O07413|Rv0168|MTCI28.08|yrbE1B (289 aa); O07790|Rv0588|MTCY19H5.34|yrbE2B (295 aa); and O53966|Rv1965|MTV051.03|yrbE3B (271 aa). Also highly similar to conserved hypothetical integral membrane pr…	NonEssential	NonEssential
Rv0091	mtn	186.166	-0.780044	0.169585	-4.59972	4.23058e-06	2.59657e-05	Responsible for cleavage of the glycosidic bond in both 5'-methylthioadenosine (MTA) and S-adenosylhomocysteine (SAH) [catalytic activity 1: methylthioadenosine + H2O = adenine + 5-methylthio-D-ribose] [catalytic activity 2: S-adenosyl-L-homocysteine + H2O = adenine + S-D-ribosyl-L-homocysteine].	Probable bifunctional MTA/SAH nucleosidase Mtn: 5'-methylthioadenosine nucleosidase (methylthioadenosine methylthioribohydrolase) + S-adenosylhomocysteine nucleosidase (S-adenosyl-L-homocysteine homocysteinylribohydrolase)	P9WJM3	intermediary metabolism and respiration	MSMEG_1753	Rv0091, (MTCY251.10), len: 255 aa. Probable mtn (alternate gene name: pfs), methylthioadenosine/S-Adenosylhomocysteine nucleosidase (MTA/SAH nucleosidase), including 5'-methylthioadenosine nucleosidase and S-adenosylhomocysteine nucleosidase, similar to others. Belongs to the MTN family.	NonEssential	NonEssential
Rv2963	Rv2963	372.668	-0.779332	0.305944	-2.5473	0.0108559	0.0309047	Unknown	Probable integral membrane protein	I6YET7	cell wall and cell processes	0	Rv2963, (MTCY349.24c), len: 406 aa. Probable integral membrane protein.	NonEssential	NonEssential
Rv3527	Rv3527	119.653	-0.778393	0.196411	-3.96308	7.3989e-05	0.000355679	Unknown	Hypothetical protein	I6XHG6	conserved hypotheticals	MSMEG_5927	Rv3527, (MTCY03C7.29c), len: 149 aa. Hypothetical unknown protein.	NonEssential	NonEssential
Rv1495	mazF4	39.0429	-0.777729	0.309279	-2.51465	0.011915	0.0335627	Sequence-specific mRNA cleavage	Possible toxin MazF4	P9WII5	virulence, detoxification, adaptation	0	Rv1495, (MTCY277.17), len: 105 aa. Possible mazF4, toxin, part of toxin-antitoxin (TA) operon with Rv1494 (See Pandey and Gerdes, 2005; Zhu et al., 2006), some similarity to Rv1942c|MTCY09F9.22 hypothetical protein from Mycobacterium tuberculosis (109 aa) (0.7% identity in 101 aa overlap) and Rv0659c, Rv1102c.	#N/A	#N/A
Rv3262	fbiB	690.821	-0.773341	0.157894	-4.89786	9.68863e-07	6.48169e-06	Required for coenzyme F420 production: involved in the conversion of FO into F420.	Probable F420 biosynthesis protein FbiB	P9WP79	intermediary metabolism and respiration	MSMEG_1829	Rv3262, (MTCY71.02), len: 448 aa. Probable fbiB, F420 biosynthesis protein, equivalent to FBIB F420 biosynthesis protein fbiB from Mycobacterium bovis BCG (see citations below). Also equivalent to Q9CCK2|ML0758 putative oxidoreductase from Mycobacterium leprae (457 aa), FASTA scores: opt: 2411, E(): 3.5e-137, (82.25% identity in 445 aa overlap). Also similar to Q9KZK8|SCE34.18 putative oxidoreduc…	NonEssential	NonEssential
Rv2104c	vapB37	145.209	-0.77306	0.184529	-4.18936	2.79737e-05	0.000145637	Unknown	Possible antitoxin VapB37	P9WJ27	virulence, detoxification, adaptation	0	Rv2104c, (MTV020.04), len: 84 aa. Possible vapB37, antitoxin, part of toxin-antitoxin (TA) operon with Rv2103c, see Arcus et al. 2005. Similar to others in M. tuberculosis including Rv2871, Rv1241, Rv2132, Rv3321c, Rv1113, Rv0657, Rv1560, etc.	NonEssential	NonEssential
Rv0331	Rv0331	195.824	-0.771846	0.202354	-3.81434	0.00013655	0.000627846	Function unknown; probably involved in cellular metabolism.	Possible dehydrogenase/reductase	O07255	intermediary metabolism and respiration	0	Rv0331, (MTCY63.36), len: 388 aa. Possible dehydrogenase/reductase, similar to various dehydrogenases/reductases e.g. NP_103779.1|14022957|BAB49565.1|AP002999 flavoprotein reductase from Mesorhizobium loti (377 aa); NP_147681.1 predicted NAD(FAD)-dependent dehydrogenase from Aeropyrum pernix (381 aa); DHSU_CHRVI|Q06530 sulfide dehydrogenase (431 aa), FASTA scores: opt: 347, E(): 6.8e-15, (25.6% i…	NonEssential	NonEssential
Rv1657	argR	127.664	-0.770404	0.303146	-2.54136	0.0110422	0.031346	Regulates arginine biosynthesis genes	Probable arginine repressor ArgR (AHRC)	P9WPY9	regulatory proteins	MSMEG_3771	Rv1657, (MTCY06H11.22), len: 170 aa. Probable argR, Arginine repressor (alternate gene name: ahrC). Similar to AHRC_BACSU|P17893 arginine hydroximate resistance protein from Bacillus subtilis (149 aa), FASTA scores: opt: 283, E(): 1.8e-11, (34.5% identity in 142 aa overlap); and ARGR_ECOLI|P15282 arginine repressor from Escherichia coli (156 aa), FASTA scores: opt: 194, E(): 6.4e-06, (30.8% ident…	NonEssential	Essential
Rv1528c	papA4	35.9271	-0.770152	0.31271	-2.46283	0.0137846	0.0381596	Function unknown; thought to be involved in lipid metabolism.	Probable conserved polyketide synthase associated protein PapA4	O53902	lipid metabolism	0	Rv1528c, (MTV045.02), len: 165 aa. Probable papA4, conserved polyketide synthase (PKS) associated protein; shows some similarity to C-terminal part of hypothetical proteins from Mycobacterium tuberculosis and Mycobacterium leprae e.g. Z97188|MTCY409_10 Mycobacterium tuberculosis cosmid (468) (37.9% identity in 66 aa overlap); or U00010_11 Mycobacterium leprae cosmid B1170 (35.7% identity in 84 aa…	NonEssential	NonEssential
Rv2964	purU	184.509	-0.769281	0.169212	-4.54626	5.4607e-06	3.28624e-05	Involved in de novo purine biosynthesis [catalytic activity: 10-formyltetrahydrofolate + H(2)O = formate + tetrahydrofolate].	Probable formyltetrahydrofolate deformylase PurU (formyl-FH(4) hydrolase)	P9WHM3	intermediary metabolism and respiration	MSMEG_2200	Rv2964, (MTCY349.23c), len: 310 aa. Probable purU, formyltetrahydrofolate deformylase, highly similar to others e.g. Q9RWT1|DR0584 formyltetrahydrofolate deformylase from Deinococcus radiodurans (298 aa), FASTA scores: opt: 1005, E(): 4.9e-52, (52.25% identity in 297 aa overlap); Q9K7U4 formyltetrahydrofolate deformylase from Bacillus halodurans (289 aa), FASTA scores: opt: 982, E(): 1.1e-50, (51…	NonEssential	NonEssential
Rv1755c	plcD	16.6244	-0.768263	0.370468	-2.07376	0.0381015	0.0890218	Hydrolyzes sphingomyelin in addition to phosphatidylcholine. Probable virulence factor implicated in the pathogenesis of M.tuberculosis at the level of intracellular survival, by the alteration of cell signaling events or by direct cytotoxicity [catalytic activity: a phosphatidylcholine + H(2)O = 1,2- diacylglycerol + choline phosphate].	Probable phospholipase C 4 (fragment) PlcD	P9WIA9	intermediary metabolism and respiration	0	Rv1755c, (MT1799, MTCY28.21c), len: 280 aa. Probable plcD, phospholipase C 4 (fragment) (see citations below), highly similar to C-terminus of other phospholipases e.g. CQ50771|Rv2351c|PLCA|MTP40|MT2416|MTCY98.20c phospholipase C 1 from Mycobacterium tuberculosis (512 aa), FASTA score: (71.1% identity in 284 aa overlap); etc. Note that this ORF has been interrupted by insertion of IS6110 element.…	NonEssential	NonEssential
Rv0299	Rv0299	1223.69	-0.767805	0.191481	-4.00983	6.07624e-05	0.000295695	Unknown	Hypothetical protein	O07226	conserved hypotheticals	0	Rv0299, (MTCY63.04), len: 100 aa. Hypothetical unknown protein. Equivalent to AAK44536.1 from Mycobacterium tuberculosis strain CDC1551 (49 aa) but longer 51 aa. This region is a possible MT-complex-specific genomic island (See Becq et al., 2007).	NonEssential	NonEssential
Rv0852	fadD16	142.549	-0.76413	0.172362	-4.43328	9.28088e-06	5.36794e-05	Function unknown, but involved in lipid degradation.	Possible fatty-acid-CoA ligase FadD16 (fatty-acid-CoA synthetase) (fatty-acid-CoA synthase)	I6Y4Z4	lipid metabolism	MSMEG_3566	Rv0852, (MTV043.45), len: 278 aa. Possible fadD16, fatty-acid-CoA synthetase, similar in part to various CoA ligases e.g. P18163|LCFB_RAT long-chain-fatty-acid--CoA ligase from Rattus norvegicus (Rat) (699 aa); D49366|LEP4CCOALA_1 4-coumarate:CoA ligase from Lithospermum erythrorhizon (636 aa), FASTA scores: opt: 134, E(): 0.15, (26.8% identity in 213 aa overlap); orgp|L09229|HUMFACAL_1 long-chai…	NonEssential	NonEssential
Rv2667	clpC2	50.7677	-0.762897	0.253306	-3.01177	0.00259733	0.00884462	Function unknown; possibly hydrolyzes peptides and/or proteins in presence of ATP.	Possible ATP-dependent protease ATP-binding subunit ClpC2	P9WPC7	intermediary metabolism and respiration	MSMEG_2792	Rv2667, (MTCY441.36), len: 252 aa. Possible clpC2, ATP-dependent protease atp-binding subunit, highly similar to Q9X8L2|SCE9.40 hypothetical 27.3 KDA protein from Streptomyces coelicolor (258 aa), FASTA scores: opt: 877, E(): 2.2e-46, (57.25% identity in 255 aa overlap). The second half of the protein is highly similar to N-terminal of several CLP-family proteins e.g. P24428|CLPC_MYCLE|ML0235 pro…	NonEssential	NonEssential
Rv3560c	fadE30	337.981	-0.762703	0.124732	-6.11472	9.67251e-10	8.92539e-09	Function unknown, but involved in lipid degradation.	Probable acyl-CoA dehydrogenase FadE30	I6Y3V5	lipid metabolism	MSMEG_6012	Rv3560c, (MTCY06G11.07c), len: 385 aa. Probable fadE30, acyl-CoA dehydrogenase, similar to many e.g. Q9I4V2|PA1022 from Pseudomonas aeruginosa (381 aa), FASTA scores: opt: 845, E(): 1.6e-47, (39.2% identity in 388 aa overlap); Q9A5G9|CC2478 from Caulobacter crescentus (407 aa), FASTA scores: opt: 734, E(): 2.8e-40, (35.5% identity in 386 aa overlap); Q9RJX2|SCF37.29c from Streptomyces coelicolor …	NonEssential	NonEssential
Rv0351	grpE	4249.81	-0.76105	0.240717	-3.16159	0.00156911	0.00571542	Stimulates, jointly with DNAJ|Rv0352, the ATPase activity of DNAK|Rv0350. HELPS to release ADP from DNAK thus allowing DNAK to recycle more efficiently. Seems to be regulated negatively by HSPR (Rv0353 product).	Probable GrpE protein (HSP-70 cofactor)	P9WMT5	virulence, detoxification, adaptation	MSMEG_0710	Rv0351, (MTCY13E10.11), len: 235 aa. Probable grpE protein (HSP-70 cofactor), equivalent to CAC32012.1|AL583925 Hsp70 cofactor from Mycobacterium leprae (229 aa). Also highly similar to others eg Q05562|GRPE_STRCO|2127521|PN0643 GRPE protein from Streptomyces coelicolor (225 aa). Contains grpE protein signature (PS01071). Belongs to the GrpE family.	Essential	Essential
Rv1636	TB15.3	1079.77	-0.757727	0.140731	-5.38424	7.27526e-08	5.64343e-07	Function unknown	Iron-regulated universal stress protein family protein TB15.3	P9WFC9	virulence, detoxification, adaptation	MSMEG_3811	Rv1636, (MTCY01B2.28), len: 146 aa. TB15.3, iron-regulated universal stress protein family protein (see citations below), similar to other hypothetical proteins from diverse organisms e.g. Q57951|MJ0531|Y531_METJA from Methanococcus jannaschii (170 aa), FASTA scores: opt: 188, E(): 6e-06, (32.2% identity in 149 aa overlap); also P42297|YXIE_BACSU hypothetical 15.9 kDa protein in bglh-wapa interge…	Essential	Essential
Rv1982A	vapB36	177.631	-0.757325	0.167519	-4.52083	6.15977e-06	3.67389e-05	Unknown	Possible antitoxin VapB36	P9WJ29	virulence, detoxification, adaptation	0	Rv1982A, len: 86 aa. Possible vapB36, antitoxin, part of toxin-antitoxin (TA) operon with Rv1982c, see Arcus et al. 2005. Similar to others in Mycobacterium tuberculosis e.g. Rv0623, Rv2760c, Rv0608	NonEssential	NonEssential
Rv0882	Rv0882	149.035	-0.755847	0.195622	-3.86381	0.000111632	0.000520429	Unknown	Probable transmembrane protein	P9WKQ9	cell wall and cell processes	MSMEG_5686	Rv0882, (MTCY31.10), len: 94 aa. Probable transmembrane protein.	NonEssential	NonEssential
Rv2749	Rv2749	190.542	-0.754078	0.305898	-2.46513	0.0136963	0.0379676	Function unknown	Conserved protein	O33291	conserved hypotheticals	MSMEG_2688	Rv2749, (MTV002.14), len: 104 aa. Conserved protein, showing some similarity with Q9I1R9|PA2198 hypothetical protein from Pseudomonas aeruginosa (114 aa), FASTA scores: opt: 157, E(): 0.00081, (35.0% identity in 100 aa overlap); and O86332|Rv0793|MTV042.03 hypothetical 11.2 KDA protein from Mycobacterium tuberculosis (101 aa), FASTA scores: opt: 143, E(): 0.0062, (26.9% identity in 93 aa overlap).	NonEssential	NonEssential
Rv0912	Rv0912	356.361	-0.753833	0.107939	-6.98388	2.87135e-12	3.20155e-11	Unknown	Probable conserved transmembrane protein	O05904	cell wall and cell processes	MSMEG_5613	Rv0912, (MTCY21C12.06), len: 149 aa. Probable conserved transmembrane protein, equivalent to Q50121|NP_302397.1|NC_002677 conserved hypothetical protein from Mycobacterium leprae (144 aa), FASTA scores: opt: 677, E(): 6.9e-38, (69.5% identity in 141 aa overlap). A core mycobacterial gene; conserved in mycobacterial strains (See Marmiesse et al., 2004).	NonEssential	NonEssential
Rv0327c	cyp135A1	372.746	-0.753818	0.760284	-0.991496	0.321443	0.465467	Cytochromes P450 are a group of heme-thiolate monooxygenases. They oxidize a variety of structurally unrelated compounds, including steroids, fatty acids, and xenobiotics.	Possible cytochrome P450 135A1 Cyp135A1	P9WPN1	intermediary metabolism and respiration	0	Rv0327c, (MT0342, MTCY63.32c), len: 449 aa. Possible cyp135A1, cytochrome P450, similar to cytochrome P-450 monoxygenases and other cytochrome P-450 related enzymes e.g. FQ12609 putative P450 monooxygenase (506 aa), FASTA scores: opt: 276, E() : 1.7e-11, (27.9% identity in 433 aa overlap). Also similar to other Mycobacterium tuberculosis proteins e.g. MTV039.06|Rv0568 putative cytochrome P450 (47…	NonEssential	NonEssential
Rv3357	relJ	20.67	-0.750555	0.384164	-1.95373	0.0507327	0.112344	Function unknown	Antitoxin RelJ	P9WF25	virulence, detoxification, adaptation	0	Rv3357, (MTV004.14), len: 91 aa. RelJ, antitoxin, part of toxin-antitoxin (TA) operon with Rv3358 (See Cherny et al., 2004; Pandey and Gerdes, 2005), highly similar to other hypothetical proteins e.g. Q9Z4V7|YU1E_STRCO (alias CAC37261|SCBAC17D6.02) ORFU1E (belongs to the PHD/YEFM family) from Streptomyces coelicolor (87 aa), FASTA scores: opt: 344, E(): 1.9e-17, (62.05% identity in 87 aa overlap)…	NonEssential	NonEssential
Rv3269	Rv3269	2630.38	-0.74962	0.598938	-1.25158	0.210723	0.342307	Function unknown. May be involved in a chaperoning process.	Conserved protein	P96874	virulence, detoxification, adaptation	0	Rv3269, (MTCY71.09), len: 93 aa. Conserved protein, similar to many Mycobacterium proteins and chaperonins/heat shock proteins e.g. Q9CCL0|ML0748 hypothetical protein from Mycobacterium leprae (92 aa), FASTA scores: opt: 427, E(): 6.8e-21, (73.65% identity in 91 aa overlap); Q10865|Rv1993c|MT2049|MTCY39.26c hypothetical protein from Mycobacterium tuberculosis (90 aa), FASTA scores: opt: 313, E():…	NonEssential	NonEssential
Rv2151c	ftsQ	899.09	-0.748322	0.0996926	-7.5063	6.0821e-14	7.20164e-13	This protein may be involved in septum formation.	Possible cell division protein FtsQ	P9WNA1	cell wall and cell processes	MSMEG_4225	Rv2151c, (MTCY270.17), len: 314 aa. Possible ftsQ, cell division protein, with some homology to FTSQ_STRGR|P45503 cell division protein ftsq homolog from Streptomyces griseus (208 aa), FASTA scores: opt: 204, E(): 4e-05; (30.6% identity in 193 aa overlap).	Essential	Essential
Rv1523	Rv1523	321.875	-0.746896	0.164857	-4.53058	5.88232e-06	3.51363e-05	Causes methylation	Probable methyltransferase	Q50584	intermediary metabolism and respiration	0	Rv1523, (MTCY19G5.05c), len: 347 aa (start uncertain). Probable methyltransferase, similar to G560513|U0002O Mycobacterium leprae (270 aa), FASTA scores: opt: 965, E(): 0, (60.3% identity in 247 aa overlap). Also similar to many e.g. Q54303|X86780 methyltransferase RAPM from Streptomyces hygroscopicus (317 aa), FASTA scores: opt: 323, E(): 1e-15, (41.2% identity in 136 aa overlap). And similar to…	NonEssential	NonEssential
Rv1780	Rv1780	988.29	-0.74329	0.140714	-5.28229	1.27578e-07	9.58983e-07	Function unknown	Conserved protein	O53931	conserved hypotheticals	MSMEG_3683	Rv1780, (MTV049.02), len: 187 aa. Conserved protein, equivalent to Q49881|ML1380|U00021_2 cosmid L247 from Mycobacterium leprae (187 aa), FASTA scores: opt: 1000, E(): 0, (82.4% identity in 187 aa overlap).	NonEssential	NonEssential
Rv1637c	Rv1637c	718.804	-0.743197	0.095117	-7.8135	5.56222e-15	7.02099e-14	Function unknown	Conserved protein	O06154	conserved hypotheticals	MSMEG_3810	Rv1637c, (MTCY01B2.29c,MTCY06H11.01c), len: 264 aa. Conserved protein, some similarity to others e.g. P05446|GLO2_RHOBL probable hydroxyacylglutathione hydrolase (255 aa), FASTA scores: opt: 252, E(): 2e-09, (39.0% identity in 146 aa overlap). Also similar to Q9Z505|AL035591|SCC54.20 putative hydrolase from Streptomyces coelicolor (218 aa), FASTA scores: opt: 732, E(): 0, (52.3% identity in 220 a…	NonEssential	NonEssential
Rv1739c	Rv1739c	413.185	-0.741594	0.246237	-3.0117	0.00259786	0.00884462	Involved in sulphate transport across the membrane. Responsible for the translocation of the substrate across the membrane.	Probable sulphate-transport transmembrane protein ABC transporter	P9WGF7	cell wall and cell processes	0	Rv1739c, (MTCY04C12.24c, MTCY28.01), len: 560 aa. Probable sulphate-transport transmembrane protein ABC transporter, similar to several e.g. P53392|G607186 high affinity sulphate transporter from Stylosanthes hamata (662 aa), FASTA scores: opt: 382, E(): 1.6e-16, (28.0% identity in 564 aa overlap); U59234.1|AAB88215.1 biotin carb. from Synechococcus sp. PCC 7942 (574 aa), FASTA scores: opt: 1838,…	NonEssential	NonEssential
Rv0550c	vapB3	107.478	-0.737942	0.320121	-2.3052	0.0211553	0.0543299	Unknown	Possible antitoxin VapB3	P9WJ59	virulence, detoxification, adaptation	0	Rv0550c, (MTCY25D10.29c), len: 88 aa. Possible vapB3, antitoxin, part of toxin-antitoxin (TA) operon with Rv0549c (See Arcus et al., 2005; Pandey and Gerdes, 2005).	NonEssential	NonEssential
Rv2152c	murC	1589.39	-0.737171	0.0703281	-10.4819	1.04623e-25	1.99033e-24	Involved in cell wall formation; peptidoglycan biosynthesis	Probable UDP-N-acetylmuramate-alanine ligase MurC	P9WJL7	cell wall and cell processes	MSMEG_4226	Rv2152c, (MTCY270.16), len: 494 aa. Probable murC, UDP-N-acetylmuramate-alanine ligase (see citation below), similar to others e.g. MURC_ECOLI|P17952 (491 aa), FASTA scores: opt: 764, E(): 0, (36.9% identity in 474 aa overlap); etc.	Essential	Essential
Rv2429	ahpD	620.489	-0.736852	0.136328	-5.40498	6.48148e-08	5.04199e-07	Involved in oxidative stress response. LPDC|Rv0462, DLAT|Rv2215, AHPD|Rv2429, and AHPC|Rv2428 constitute an NADH-dependent peroxidase and peroxynitrite reductase that provides protection against oxidative stress.	Alkyl hydroperoxide reductase D protein AhpD (alkyl hydroperoxidase D)	P9WQB5	virulence, detoxification, adaptation	MSMEG_4890	Rv2429, (MTCY428.17c), len: 177 aa. AhpD, alkyl hydroperoxide reductase, similar to other alkyl hydroperoxide reductases D proteins e.g. Q9RN73|AHPD from Streptomyces coelicolor (178 aa), FASTA scores: opt: 611, E(): 1.4e-33, (57.4% identity in 169 aa overlap); Q50441|AHPD_MYCSM AHPD protein (fragment) from Mycobacterium smegmatis (52 aa), FASTA score: opt:196.	NonEssential	NonEssential
Rv3461c	rpmJ	2354.52	-0.736365	0.174508	-4.21966	2.44676e-05	0.000129398	Involved in translation mechanism.	50S ribosomal protein L36 RpmJ	P9WH89	information pathways	0	Rv3461c, (MTCY13E12.14c), len: 37 aa. rpmJ, 50S ribosomal protein L36, equivalent to P45810|RL36_MYCBO|RPMJ from Mycobacterium bovis (37 aa); and Q9X7A2|RL36_MYCLE|RPMJ|ML1961|MLCB1222.31c 50S ribosomal protein L36 from Mycobacterium leprae (37 aa), FASTA scores: opt: 241, E(): 9.7e-14, (86.5% identity in 37 aa overlap). Also highly similar to others e.g. O86772|RL36_STRCO|SC6G4.04 from Streptomy…	Uncertain	Essential
Rv1733c	Rv1733c	171.56	-0.735852	0.20419	-3.60376	0.000313649	0.00133085	Unknown	Probable conserved transmembrane protein	P9WLS9	cell wall and cell processes	MSMEG_1127,MSMEG_1738,MSMEG_6676	Rv1733c, (MTCY04C12.18c), len: 210 aa. Probable conserved transmembrane protein. Similar to AL109962|SCJ1_26 hypothetical protein from Streptomyces coelicolor (193 aa), FASTA scores: opt: 287, E(): 3.8e-11, (35.2% identity in 182 aa overlap). Predicted possible vaccine candidate (See Zvi et al., 2008).	NonEssential	NonEssential
Rv3324c	moaC3	82.3999	-0.735468	0.196449	-3.74381	0.000181254	0.000811387	Thought to be involved in the biosynthesis of molybdopterin.	Probable molybdenum cofactor biosynthesis protein C 3 MoaC3	P9WJR5	intermediary metabolism and respiration	0	Rv3324c, (MTV016.24c), len: 177 aa. Probable moaC3, molybdopterin cofactor biosynthesis protein, highly similar to others e.g. Q9HX95|MOAC|PA3918 from Pseudomonas aeruginosa (160 aa), FASTA scores: opt: 567, E(): 7.5e-30, (58.35% identity in 156 aa overlap); Q9RKA8|MOAC from Streptomyces coelicolor (170 aa), FASTA scores: opt: 553, E(): 6.3e-29, (58.25% identity in 158 aa overlap); P30747|MOAC_EC…	NonEssential	NonEssential
Rv0324	Rv0324	144.9	-0.735034	0.350863	-2.09493	0.0361773	0.0852204	Possibly involved in transcriptional mechanism.	Possible transcriptional regulatory protein (possibly ArsR-family)	O08446	regulatory proteins	0	Rv0324, (MTCY63.29), len: 226 aa. Possible transcriptional regulator, arsR family, with its N-terminus similar to the N-terminus of other DNA-binding proteins e.g. P30346|MERR_STRLI probable mercury resistance operon from Streptomyces lividans (125 aa), FASTA scores: opt: 154, E(): 0.002, (32.2% identity in 90 aa overlap), and its C-terminal part similar to hypothetical bacterial proteins e.g. P5…	NonEssential	NonEssential
Rv1804c	Rv1804c	30.3213	-0.733514	0.377182	-1.94472	0.0518089	0.114076	Function unknown	Conserved protein	O53953	conserved hypotheticals	0	Rv1804c, (MTV049.26c), len: 108 aa. Conserved protein, similar to several hypothetical Mycobacterium tuberculosis proteins that may be exported (hydrophobic stretch at N-terminus) e.g. O07222|Rv1810|MTCY16F9.04C|Z96073 (118 aa), FASTA scores: opt: 361, E(): 2.3e-19, (53.5% identity in 101 aa overlap); Rv0622, Rv1690, and Rv3067, etc. Predicted to be an outer membrane protein (See Song et al., 200…	NonEssential	NonEssential
Rv3689	Rv3689	1739.1	-0.731724	0.0948563	-7.71403	1.21906e-14	1.50563e-13	Unknown	Probable conserved transmembrane protein	I6YCR8	cell wall and cell processes	MSMEG_6216	Rv3689, (MTV025.037), len: 451 aa. Probable conserved transmembrane protein, with Proline rich N-terminus, similar to Q9KYW6|SCE33.17 putative integral membrane protein from Streptomyces coelicolor (462 aa) FASTA scores: opt: 730, E(): 2.7e-21, (38.1% identity in 412 aa overlap).	NonEssential	NonEssential
Rv0472c	Rv0472c	1416.82	-0.730803	0.152792	-4.783	1.72697e-06	1.12533e-05	Possibly involved in transcriptional mechanism.	Probable transcriptional regulatory protein (possibly TetR-family)	P9WMD9	regulatory proteins	MSMEG_0916	Rv0472c, (MTV038.16c), len: 234 aa. Probable regulatory protein, possibly TetR family, equivalent to CAC31974.1|AL583925 possible TetR-family transcriptional regulator from Mycobacterium leprae (233 aa). Also similar to CAC01492.1|AL391017 putative transcriptional regulatory protein from Streptomyces coelicolor (218 aa); and CAC01371.1|AL390975 putative TetR-family transcriptional regulator from …	NonEssential	NonEssential
Rv0643c	mmaA3	1948.29	-0.729733	0.12549	-5.81509	6.06031e-09	5.28828e-08	Involved in mycolic acids modification. Catalyzes unusual S-adenosyl-methionine-dependent transformation of a cis-olefin mycolic acid into a secondary alcohol. Catalyzes introduction of a hydroxyl group at the distal position on mycolic acid chains to produce the hydroxyl mycolate. Mycolic acids represent a major constituent of the mycobacterial cell wall complex. Methyl transfer results in forma…	Methoxy mycolic acid synthase 3 MmaA3 (methyl mycolic acid synthase 3) (MMA3) (hydroxy mycolic acid synthase)	P0CH91	lipid metabolism	0	Rv0643c, (MTCY20H10.24c), len: 293 aa. MmaA3, methoxy mycolic acid synthase 3 (methyltransferase) (see citations below). Equivalent to AAC44875|AAC44875.1|cmaB methyl transferase (mycolic acid modification protein) from Mycobacterium bovis BCG strain Pasteur (289 aa); and highly similar to others from Mycobacteria e.g. upstream ORF P72028|mmaA4|Rv0642c|MTCY20H10.23c putative methoxy mycolic acid …	NonEssential	NonEssential
Rv1384	carB	1825.87	-0.729469	0.141539	-5.15383	2.55217e-07	1.85587e-06	Involved in both arginine and pyrimidine biosynthesis [catalytic activity: 2 ATP + L-glutamine + CO(2) + H(2)O = 2 ADP + phosphate + glutamate + carbamoyl phosphate.]	Probable carbamoyl-phosphate synthase large chain CarB (carbamoyl-phosphate synthetase ammonia chain)	P9WPK3	intermediary metabolism and respiration	MSMEG_3047	Rv1384, (MTCY02B12.18-MTCY21B4.01), len: 1115 aa. Probable carB, Carbamoyl-phosphate synthase large chain , similar to many e.g. CARB_ECOLI|P00968 E. coli (1072 aa), FASTA scores: E(): 0, (52.3% identity in 1118 aa overlap). Contains two PS00867 Carbamoyl-phosphate synthase subdomain signature 2 and PS00866 Carbamoyl-phosphatesynthase subdomain signature 1. subunit: composed of two chains; the sm…	Essential	Essential
Rv1103c	mazE3	392.98	-0.727575	0.218076	-3.33633	0.000848912	0.00325457	Function unknown	Possible antitoxin MazE3	O53451	virulence, detoxification, adaptation	0	Rv1103c, (MTV017.56c), len: 106 aa. Possible mazE3, antitoxin, part of toxin-antitoxin (TA) operon with Rv1102c (See Pandey and Gerdes, 2005; Zhu et al., 2006). Note that Zhu et al., 2006 identifies a different amino acid sequence as the possible antitoxin to Rv1102c. Similar to part of Mycobacterium tuberculosis hypothetical protein Rv2472|AL021246|MTV008_27 Mycobacterium tuberculosis (97 aa), F…	NonEssential	NonEssential
Rv2582	ppiB	400.704	-0.725749	0.281802	-2.57538	0.0100129	0.0288319	PPIases accelerate the folding of proteins [catalytic activity: cis-trans isomerization of proline imidic peptide bonds inoligopeptides].	Probable peptidyl-prolyl cis-trans isomerase B PpiB (cyclophilin) (PPIase) (rotamase) (peptidylprolyl isomerase)	P9WHW1	information pathways	MSMEG_2973,MSMEG_2974	Rv2582, (MTCY227.19c), len: 308 aa. Probable ppiB (alternate gene name: ppi), cyclophilin (peptidyl-prolyl cis-trans isomerase), equivalent to P46697|PPIB_MYCLE|PPI|ML0492|MLCB1259.10c|B1177_F3_97 probable peptidyl-prolyl cis-trans isomerase B from Mycobacterium leprae (295 aa), FASTA scores: opt: 1423, E(): 1.3e-66, (72.2% identity in 295 aa overlap). Also similar to others e.g. Q9KJG8|PPIB pept…	Essential	NonEssential
Rv2956	Rv2956	865.783	-0.723706	0.137368	-5.26839	1.37628e-07	1.03067e-06	Function unknown	Conserved protein	I6Y242	conserved hypotheticals	0	Rv2956, (MTCY349.33c), len: 243 aa. Conserved protein, highly similar to O86299|GSC GSC protein from Mycobacterium avium subsp. silvaticum Mycobacterium avium (240 aa), FASTA scores: opt: 1070, E(): 3.5e-63, (67.5% identity in 240 aa overlap); and O86294|GSC GSC protein from Mycobacterium paratuberculosis (240 aa), FASTA scores: opt: 1070, E(): 3.5e-63, (67.5% identity in 240 aa overlap). Also so…	NonEssential	NonEssential
Rv2428	ahpC	359.749	-0.723093	0.153331	-4.7159	2.40639e-06	1.53565e-05	Involved in oxidative stress response. LPDC|Rv0462, DLAT|Rv2215, AHPD|Rv2429, and AHPC|Rv2428 constitute an NADH-dependent peroxidase and peroxynitrite reductase that provides protection against oxidative stress.	Alkyl hydroperoxide reductase C protein AhpC (alkyl hydroperoxidase C)	P9WQB7	virulence, detoxification, adaptation	MSMEG_4891	Rv2428, (MTCY428.18c), len: 195 aa. AhpC, alkyl hydroperoxide reductase C (see citations below), equivalent to other alkyl hydroperoxide reductases C mycobacterial proteins e.g. Q9CBF5|AHPC|ML2042 alkyl hydroperoxide reductase from Mycobacterium leprae (195 aa) FASTA scores: opt: 1183, E(): 2.6e-72, (88.20% identity in 195 aa overlap); O87323|AHPC from Mycobacterium marinum (195 aa), FASTA scores…	NonEssential	NonEssential
Rv3317	sdhD	200.423	-0.722303	0.130276	-5.5444	2.94964e-08	2.39189e-07	Involved in tricarboxylic acid cycle. Putative hydrophobic component of the succinate dehydrogenase complex. Could be required to anchor the catalytic components to the cytoplasmic membrane	Probable succinate dehydrogenase (hydrophobic membrane anchor subunit) SdhD (succinic dehydrogenase) (fumarate reductase) (fumarate dehydrogenase) (fumaric hydrogenase)	O53369	intermediary metabolism and respiration	MSMEG_1671	Rv3317, (MTV016.17), len: 144 aa. Probable sdhD, membrane anchor of succinate dehydrogenase SdhD subunit , equivalent (but shorter 19 aa) to Q49915|SDHD|ML0698|L308_F1_25 putative succinate dehydrogenase hydrophobic membrane anchor protein from Mycobacterium leprae (163 aa), FASTA scores: opt: 878, E(): 1.9e-51, (85.2% identity in 142 aa overlap). Also similar to others e.g. Q9KZ89|SC5G8.25c from…	NonEssential	NonEssential
Rv3853	rraA	656.444	-0.721157	0.250315	-2.88099	0.00396423	0.0128845	Binds to RNASE E and inhibits RNASE E endonucleolytic cleavages	Regulator of RNase E activity a RraA	P9WGY3	regulatory proteins	MSMEG_6439	Rv3853, (MTCY01A6.15c), len: 157 aa. RraA, regulator of RNase E activity A, equivalent to Q9CDD2|RRAA|ML0066 rraA, regulator of RNase E activity a from Mycobacterium leprae (157 aa) FASTA scores: opt: 896, E(): 1.3e-49, (87.1% identity in 155 aa overlap). Also similar to others e.g. P32165|RRAA_ECOLI|B3929|Z5476|ECS4856 from Escherichia coli strain K12 (161 aa), FASTA scores: opt: 428, E(): 3.7e-…	NonEssential	NonEssential
Rv3525c	Rv3525c	121.473	-0.718575	0.214203	-3.35465	0.000794662	0.00308191	Function unknown	Possible siderophore-binding protein	I6YCB9	intermediary metabolism and respiration	0	Rv3525c, (MTCY3C7.31), len: 174 aa. Possible siderophore-binding protein, similar to ferripyochelin binding proteins (and related) e.g. Q9RSN5|DR2089 ferripyochelin-binding protein from Deinococcus radiodurans (240 aa), FASTA scores: opt: 472, E(): 3.3e-21, (46.9% identity in 162 aa overlap); O59257|PH1591 long hypothetical ferripyochelin binding protein from Pyrococcus horikoshii (173 aa), FASTA…	NonEssential	NonEssential
Rv3245c	mtrB	3361.92	-0.717862	0.080297	-8.94009	3.8885e-19	5.82405e-18	Sensor part of a two component regulatory system.	Two component sensory transduction histidine kinase MtrB	P9WGK9	regulatory proteins	MSMEG_1875	Rv3245c, (MTCY20B11.20c), len: 567 aa. MtrB, sensor-like histidine kinase (see citations below), equivalent to Q9CCJ1|MTRB or ML0774 putative two-component system sensor kinase from Mycobacterium leprae (562 aa), FASTA scores: opt: 3208, E(): 7.4e-173, (88.7% identity in 566 aa overlap). Also similar to others e.g. Q9KYW9|SCE33.14c putative two-component system histidine kinase from Streptomyces …	Essential	Essential
Rv1727	Rv1727	175.542	-0.717496	0.172921	-4.14928	3.33523e-05	0.000170543	Function unknown	Conserved hypothetical protein	P71985	conserved hypotheticals	0	Rv1727, (MTCY04C12.12), len: 189 aa. Conserved hypothetical protein, similar to Mycobacterium tuberculosis hypothetical proteins P72040|Rv3773c|MTCY13D12.07C (194 aa), FASTA scores: opt: 176, E(): 2.7e-08, (31.1% identity in 180 aa overlap); and O53801|Rv0738 (182 aa).	NonEssential	NonEssential
Rv0903c	prrA	854.251	-0.716888	0.15041	-4.76623	1.87702e-06	1.21522e-05	Transcriptional regulator part of the two component regulatory system PRRA/PRRB. Thought to be involved in the environmental adaptation, specifically in an early phase of the intracellular growth.	Two component response transcriptional regulatory protein PrrA	P9WGM1	regulatory proteins	MSMEG_5662	Rv0903c, (MTCY31.31c), len: 236 aa. PrrA, two-component response regulator (see citations below), equivalent to Z99494|MLCB57_27|NP_302402.1|NC_002677 two-component response regulator from Mycobacterium leprae (233 aa), FASTA scores: opt: 1414, E(): 0, (95.7% identity in 233 aa overlap); and similar to T45446 probable two-component response regulator from Mycobacterium leprae (253 aa). Also simil…	Essential	Essential
Rv2035	Rv2035	58.6753	-0.712813	0.368191	-1.93599	0.0528693	0.115903	Unknown	Conserved hypothetical protein	O53479	conserved hypotheticals	0	Rv2035, (MTV018.22), len: 162 aa. Conserved hypothetical protein, similar to many. Contains IPR013538 Activator of Hsp90 ATPase homologue 1-like.	NonEssential	NonEssential
Rv0500B	Rv0500B	2490.17	-0.712388	0.209171	-3.40576	0.000659793	0.00260927	Function unknown	Conserved hypothetical protein	P9WKT5	conserved hypotheticals	0	Rv0500B, len: 33 aa. Conserved hypothetical protein. Basic protein 18 of the 33 aa are Arg or Lys, with strong similarity to AL079345|SCE68_25 protein from Streptomyces coelicolor cosmid E6 (32 aa), FASTA scores: opt: 176, E(): 1e-06, (93.1% identity in 29 aa overlap). Same gene arrangement in both actinomycetes.	NonEssential	NonEssential
Rv1663	pks17	204.603	-0.710747	0.143149	-4.96509	6.86676e-07	4.68761e-06	Potentially involved in some intermediate steps for the synthesis of a polyketide molecule which may be involved in secondary metabolism	Probable polyketide synthase Pks17	O06585	lipid metabolism	0	Rv1663, (MTCY275.02), len: 502 aa. Probable pks17, polyketide synthase, similar to other polyketide synthases e g. ERY2_SACER|Q03132 erythronolide synthase, modules 3 and 4 (3567 aa) from Saccharopolyspora erythraea (Streptomyces erythraeus), FASTA scores: opt: 1207, E(): 0, (43.9% identity in 531 aa overlap). Also similar to other Mycobacterium tuberculosis probable polyketide synthases e.g. pks…	NonEssential	NonEssential
Rv2745c	clgR	5770.46	-0.709114	0.473458	-1.49773	0.134203	0.240321	Transcriptional regulator	Transcriptional regulatory protein ClgR	P9WMH7	regulatory proteins	MSMEG_2694	Rv2745c, (MTV002.10c), len: 112 aa. ClgR, transcriptional regulatory protein, controls protease systems and chaperones.	NonEssential	NonEssential
Rv0891c	Rv0891c	415.101	-0.707193	0.156506	-4.51864	6.22384e-06	3.7066e-05	Thought to be involved in transcriptional mechanism.	Possible transcriptional regulatory protein	P9WMV1	regulatory proteins	0	Rv0891c, (MTCY31.19c), len: 285 aa. Possible transcriptional regulator, highly similar in N-terminus to NP_302202.1|NC_002677 possible transcriptional regulator from Mycobacterium leprae (1106 aa). Also highly similar to several Mycobacterium tuberculosis putative transcriptional regulators e.g. Q1102|MTCY02B10_22 probable transcriptional regulatory protein (1159 aa), FASTA scores: opt: 702, E():…	NonEssential	NonEssential
Rv1101c	Rv1101c	892.324	-0.704148	0.127998	-5.50125	3.7711e-08	3.02744e-07	Unknown	Conserved membrane protein	P9WFM3	cell wall and cell processes	MSMEG_5237	Rv1101c, (MTV017.54c), len: 385 aa. Conserved membrane protein, shows some similarity to other bacterial proteins e.g. P77406|PERM_ECOLI putative permease perm from Escherichia coli (353 aa), FASTA scores: opt: 287, E(): 8.8e-12, (24.9% identity in 349 aa overlap).	NonEssential	NonEssential
Rv1653	argJ	526.787	-0.704103	0.185348	-3.79882	0.000145384	0.000664659	Arginine biosynthesis.	Probable glutamate N-acetyltransferase ArgJ	P9WPZ3	intermediary metabolism and respiration	MSMEG_3775	Rv1653, (MTCY06H11.18), len: 404 aa. Probable argJ, Glutamate n-acetyltransferase, similar to ARGJ_BACSU|P36843 from Bacillus subtilis (406 aa), fasta scores: opt: 727, E(): 0, (36.3% identity in 410 a a overlap).	Essential	Essential
Rv3768	Rv3768	113.206	-0.703166	0.205918	-3.41478	0.000638335	0.00254194	Unknown	Unknown protein	P72035	conserved hypotheticals	0	Rv3768, (MTCY13D12.02), len: 119 aa. Unknown protein.	NonEssential	NonEssential
Rv2821c	Rv2821c	121.108	-0.702719	0.313307	-2.24291	0.0249027	0.0619158	Function unknown	Conserved hypothetical protein	P9WJF9	conserved hypotheticals	0	Rv2821c, (MTCY16B7.21), len: 236 aa. Conserved hypothetical protein, similar to several hypothetical proteins e.g. Q9X2C9|TM1809 conserved hypothetical protein from Thermotoga maritima (247 aa), FASTA scores: opt: 318, E(): 8.2e-15, (39.45% identity in 213 aa overlap); O27152|MTH1080 conserved hypothetical protein from Methanothermobacter thermautotrophicus (245 aa), FASTA scores: opt: 294, E(): …	NonEssential	NonEssential
Rv1728c	Rv1728c	539.765	-0.701822	0.0993777	-7.06217	1.63925e-12	1.85874e-11	Function unknown	Conserved hypothetical protein	P71986	conserved hypotheticals	MSMEG_3714	Rv1728c, (MTCY04C12.13c), len: 256 aa. Conserved hypothetical protein, some similarity to O07246|Rv0320|MTCY63.25 possible exported protein from Mycobacterium tuberculosis (220 aa), FASTA scores: E(): 1.3e-31, (42.3% identity in 220 aa overlap). C-terminal region similar to Q9ZX60|AF068845|AF068845_17 segment of gp17 of Mycobacteriophage TM4 (1229 aa), FASTA scores: opt: 385, E(): 4.3e-17, (44.6%…	NonEssential	NonEssential
Rv0112	gca	958.013	-0.700683	0.166614	-4.20543	2.60581e-05	0.000136729	Possibly involved in synthesis of a-band common antigen lipopolysaccharide. First of the three steps in the biosynthesis of GDP-fucose from GDP-mannose [catalytic activity: GDP-mannose = GDP-4-dehydro-6-deoxy-D-mannose + H2O].	Possible GDP-mannose 4,6-dehydratase Gca (GDP-D-mannose dehydratase)	O53634	cell wall and cell processes	0	Rv0112, (MTV031.06), len: 318 aa. Possible gca, GDP-mannose 4,6-dehydratase, similar to others e g. U18320|PAU18320_1 GDP-D-mann from Pseudomonas aeruginosa (323 aa), FASTA scores: opt: 415, E(): 4.4e-21, (27.0% identity in 318 aa overlap). Similar to Rv3634c, Rv3784, etc from Mycobacterium tuberculosis. Contains PS00061 Short-chain dehydrogenases/reductases family signature. Seems to belong to t…	NonEssential	NonEssential
Rv1030	kdpB	357.409	-0.696523	0.117549	-5.9254	3.11539e-09	2.77892e-08	One of the components of the high-affinity ATP-driven potassium transport (or KDP) system, which catalyzes the hydrolysis of ATP coupled with the exchange of hydrogen and potassium ions [catalytic activity:ATP + H(2)O + K(+)(out) = ADP + phosphate + K(+)(in)].	Probable potassium-transporting P-type ATPase B chain KdpB (potassium-translocating ATPase B chain) (ATP phosphohydrolase [potassium-transporting] B chain) (potassium binding and translocating subunit B)	P9WPU3	cell wall and cell processes	MSMEG_5393	Rv1030, (MTCY10G2.19c), len: 709 aa. Probable kdpB, potassium-transporting P-type ATPase B chain (transmembrane protein), similar to others e.g. ATKB_ECOLI|P03960 potassium-transporting ATPase B chain from Escherichia coli strain K12 (682 aa), FASTA scores: opt: 1481, E(): 0, (63.4% identity in 686 aa overlap); etc. Very similar to AL078610|SCH35.47 H+/K+-exchanging ATPase chain B from Streptomyc…	NonEssential	NonEssential
Rv0748	vapB31	169.003	-0.696052	0.152644	-4.55998	5.11595e-06	3.08803e-05	Unknown	Possible antitoxin VapB31	O53811	virulence, detoxification, adaptation	0	Rv0748, (MTV041.22), len: 85 aa. Possible vapB31, antitoxin, part of toxin-antitoxin (TA) operon with Rv0749, see Arcus et al. 2005. Also similar to others in Mycobacterium tuberculosis proteins e.g. Rv2871 (75 aa); Rv1241, Rv2132, Rv3321c, etc. This region is a possible MT-complex-specific genomic island (See Becq et al., 2007).	NonEssential	NonEssential
Rv0085	hycP	250.106	-0.695738	0.180927	-3.8454	0.000120355	0.000557214	Involved in hydrogen metabolism.	Possible hydrogenase HycP	P9WM75	intermediary metabolism and respiration	0	Rv0085, (MTCY251.03), len: 220 aa. Possible hycP, hydrogenase, integral membrane protein. Belongs to NADH-ubiquinone/plastoquinone oxidoreductase chain 4L superfamily.	NonEssential	NonEssential
Rv2435c	Rv2435c	432.58	-0.695439	0.138925	-5.00584	5.56177e-07	3.87586e-06	Generates 3,'5'-cyclic (a/G)mp and diphosphate (or pyrophosphate) from (a/G)TP.	Probable cyclase (adenylyl- or guanylyl-)(adenylate- or guanylate-)	P71914	intermediary metabolism and respiration	MSMEG_3578	Rv2435c, (MTCY428.11), len: 730 aa. Probable cyclase (adenylyl- or guanylyl-cyclase; EC 4.6.1.1 or 4.6.1.2 respectively); C-terminal domain (aa 500-730) similar to domain at C-terminus of a series of adenylate/guanylate cyclases e.g. O30820|CYA AAK45931|MT1661 from Mycobacterium tuberculosis (443 aa) FASTA scores: opt: 446, E(): 1.3e-19, (30.55% identity in 301 aa overlap); BAB50179|MLL3242 cycla…	NonEssential	NonEssential
Rv0867c	rpfA	4633.11	-0.694877	0.242122	-2.86995	0.00410541	0.0132682	Unknown. May be promote the resuscitation and growth of dormant, nongrowing cell.	Possible resuscitation-promoting factor RpfA	P9WG31	cell wall and cell processes	MSMEG_5700	Rv0867c, (MTV043.60c), len: 407 aa. Possible rpfA, resuscitation-promoting factor (see citation below). N-terminus highly similar to N-terminal part (1-125 aa) of Z99494|MLCB57_3|NP_302417.1|NC_002677 conserved hypothetical protein from Mycobacterium leprae (174 aa), FASTA scores: opt: 785, E(): 1.8e-18, (63.0% identity in 200 aa overlap); and highly similar to C-terminus of NP_301299.1|NC_002677…	NonEssential	NonEssential
Rv0022c	whiB5	17.3644	-0.69435	0.452749	-1.53363	0.125121	0.22732	Involved in transcriptional mechanism.	Probable transcriptional regulatory protein WhiB-like WhiB5	P71592	regulatory proteins	0	Rv0022c, (MTCY10H4.22c), len: 139 aa. Probable whiB5 (alternate gene name: whmG), WhiB-like regulatory protein (see citations below), similar to WhiB paralogue of Streptomyces coelicolor, wblE gene product (85 aa).	NonEssential	NonEssential
Rv3697A	vapB48	104.834	-0.693782	0.282345	-2.45721	0.014002	0.0386036	Unknown	Possible antitoxin VapB48	P9WJ15	virulence, detoxification, adaptation	0	Rv3697A, len: 74 aa. Possible vapB48, antitoxin, part of toxin-antitoxin (TA) operon with Rv3697c, see Arcus et al. 2005. Similar to others in M. tuberculosis e.g. Rv3321c, Rv0748	NonEssential	NonEssential
Rv0397A	Rv0397A	277.314	-0.693449	0.228663	-3.03262	0.00242439	0.00833892	Unknown	Conserved protein	I6Y3N9	conserved hypotheticals	0	Rv0397A, len: 82 aa. Conserved protein.	NonEssential	NonEssential
Rv2338c	moeW	535.228	-0.691715	0.220748	-3.13351	0.00172728	0.00623911	Involved in molybdoptenum cofactor biosynthesis; thought to be involved in the biosynthesis of a demolybdo-cofactor (molybdopterin), necessary for molybdo-enzymes.	Possible molybdopterin biosynthesis protein MoeW	P95234	intermediary metabolism and respiration	0	Rv2338c, (MTCY98.07c), len: 318 aa. Possible moeW, molybdoptenum biosynthesis protein, showing some similarity to several molybdopterin biosynthesis proteins e.g. O27613|MTH1571 molybdopterin biosynthesis protein MOEB homolog from Methanobacterium thermoautotrophicum (251 aa), FASTA scores: opt: 309, E(): 4.7e-14; (30.7% identity in 254 aa overlap); Q9KPQ5|VC2311 HESA/MOEB/THIF family protein fro…	NonEssential	NonEssential
Rv3566A	Rv3566A	87.0773	-0.690935	0.234311	-2.94879	0.0031902	0.0106006	Unknown	Hypothetical protein	I6YGI1	conserved hypotheticals	0	Rv3566A, len: 88 aa. Hypothetical unknown protein.	Uncertain	NonEssential
Rv3206c	moeB1	1638.51	-0.689947	0.191374	-3.60522	0.000311883	0.00132487	Possibly involved in molybdopterin metabolism (synthesis)	Probable molybdenum cofactor biosynthesis protein MoeB1 (MPT-synthase sulfurylase) (molybdopterin synthase sulphurylase)	P9WMN7	intermediary metabolism and respiration	MSMEG_1937	Rv3206c, (MTCY07D11.20), len: 392 aa. Probable moeB1, molybdopterin cofactor biosynthesis protein, equivalent to Q9CCG8|MOEZ|ML0817 protein probably involved in molybdopterin biosynthesis from Mycobacterium leprae (395 aa), FASTA scores: opt: 2285, E(): 3.3e-130, (86.45% identity in 391 aa overlap.) Very similar to members of the HESA/MOEB/THIF family e.g. Q9FCL0|2SC3B6.02 putative sulfurylase fr…	Essential	Essential
Rv1363c	Rv1363c	297.291	-0.689863	0.136178	-5.06591	4.06458e-07	2.88765e-06	Function unknown	Possible membrane protein	P9WLZ9	cell wall and cell processes	MSMEG_4771	Rv1363c, (MTCY02B10.27c), len: 261 aa. Possible membrane protein, similar to Mycobacterium tuberculosis hypothetical proteins Rv1362c|MTCY02B10.26c (25.9% identity in 216 aa overlap); Rv1972|MTV051.10 and Rv0177 etc.	NonEssential	NonEssential
Rv0296c	Rv0296c	598.77	-0.689484	0.178529	-3.86202	0.000112452	0.000523037	Function unknown; probably involved in cellular metabolism.	Probable sulfatase	Q6MX51	intermediary metabolism and respiration	0	Rv0296c, (MTCY63.01c, MTV035.24c), len: 465 aa. Probable sulfatase, possibly an aryl-/steryl-sulfatase or a sulfamidase (sulfohydrolase) (sulphamidase). Similar to various hydrolases e.g. AAG41945.1|AF304053_1|AF304053 heparan N-sulfatase from Mus musculus (502 aa); NP_061292.1|6851181|AAF29460.1|AF153827_1|AF153827 N-sulfoglucosamine sulfohydrolase (sulfamidase) (sulphamidase) from Mus musculus …	NonEssential	NonEssential
Rv3447c	eccC4	93.3823	-0.689247	0.184689	-3.73193	0.000190017	0.000848417	Unknown, but could hydrolyse ATP/GTP.	ESX conserved component EccC4. ESX-4 type VII secretion system protein. Probable membrane protein.	P9WNA7	cell wall and cell processes	MSMEG_1536	Rv3447c, (MTCY77.19c), len: 1236 aa. EccC4, esx conserved component, ESX-4 type VII secretion system protein, probable membrane protein, similar to various bacterial proteins e.g. O86653|SC3C3.20c ATP/GTP binding protein from Streptomyces coelicolor (1321 aa), FASTA scores: opt: 1186, E(): 1.9e-60, (42.9% identity in 1312 aa overlap); Q9L0T6|SCD35.15c from Streptomyces coelicolor (1525 aa), FASTA…	NonEssential	NonEssential
Rv2318	uspC	63.6784	-0.688863	0.25385	-2.71366	0.00665442	0.0202202	Thought to be involved in active transport of sugar across the membrane (import).	Probable periplasmic sugar-binding lipoprotein UspC	P71894	cell wall and cell processes	MSMEG_4468	Rv2318, (MTCY3G12.16c), len: 440 aa. Probable uspC, sugar-binding lipoprotein component of sugar transport system (see citation below), most similar to Q9CBN6|USPC|ML1770 sugar transport periplasmic binding protein from Mycobacterium leprae (446 aa), FASTA scores: opt: 2294, E(): 8.1e-135, (74.7% identity in 446 aa overlap). Also similar to other substrate-binding proteins e.g. Q9RK89|SCF1.15 put…	NonEssential	NonEssential
Rv0338c	Rv0338c	6452.19	-0.683554	0.0741733	-9.21563	3.09449e-20	4.94869e-19	Function unknown; probably involved in cellular metabolism.	Probable iron-sulfur-binding reductase	O33268	intermediary metabolism and respiration	MSMEG_0690	Rv0338c, (MTCY279.05c), len: 882 aa. Probable iron-sulphur-binding reductase, possibly membrane-bound, equivalent to CAC32018.1|AL583925 probable iron-sulphur-binding reductase from Mycobacterium leprae (880 aa). Also highly similar to others e.g. T36608|5019323|CAB44376.1|AL078610 probable iron-sulfur-binding reductase from Streptomyces coelicolor (760 aa), FASTA scores: opt: 1658, E(): 0, (49.9…	Essential	Essential
Rv3207c	Rv3207c	1994.31	-0.683453	0.169099	-4.04172	5.30599e-05	0.000261008	Function unknown	Conserved protein	O05859	conserved hypotheticals	MSMEG_1936	Rv3207c, (MTCY07D11.19), len: 285 aa. Conserved protein, highly similar but shorter (57 aa) to Q9CCG9|ML0816 hypothetical protein from Mycobacterium leprae (341 aa), FASTA scores: opt: 1676, E(): 9.7e-96, (81.0% identity in 284 aa overlap). Also similar to C-terminus of Q9FBI6|SCP8.36 hypothetical protein from Streptomyces coelicolor (559 aa), FASTA scores: opt: 426, E(): 8.4e-19, (37.35% identit…	NonEssential	NonEssential
Rv1982c	vapC36	94.4743	-0.683202	0.330809	-2.06524	0.0389	0.0904138	Unknown	Possible toxin VapC36. Contains PIN domain.	P9WF65	virulence, detoxification, adaptation	0	Rv1982c, (MTCY39.37), len: 139 aa. Possible vapC36, toxin, part of toxin-antitoxin (TA) operon with Rv1982A, contains PIN domain, see Arcus et al. 2005. belongs to the UPF0110 family. Similar to Rv0624|Z92772|MTY20H10.05 from Mycobacterium tuberculosis (131 aa), FASTA scores: opt: 288, E(): 4.1e-14, (40.2% identity in 127 aa overlap); also similar to Rv0624, Rv2759c, and Rv0609	NonEssential	NonEssential
Rv1860	apa	637.3	-0.682473	0.16614	-4.10781	3.99421e-05	0.000199165	Unknown (could mediate bacterial attachment to host cells).	Alanine and proline rich secreted protein Apa (fibronectin attachment protein) (immunogenic protein MPT32) (antigen MPT-32) (45-kDa glycoprotein) (45/47 kDa antigen)	P9WIR7	cell wall and cell processes	MSMEG_3618	Rv1860, (MT1908, MTCY359.0013), len: 325 aa. Apa (alternate gene names: mpt32, modD), Ala-, Pro-rich 45/47 kDa secreted protein, very similar to P46842|N43L_MYCLE from Mycobacterium leprae (287 aa), FASTA scores: opt: 1166, E(): 0, (66.4% identity in 298 aa overlap). Known to be glycosylated fibronectin-binding protein (see some citations). Changes in the mannosylation pattern of this protein aff…	NonEssential	NonEssential
Rv3399	Rv3399	180.676	-0.682225	0.164496	-4.14737	3.36315e-05	0.000171752	Possible methyltransferase	Possible S-adenosylmethionine-dependent methyltransferase	P9WFH1	lipid metabolism	0	Rv3399, (MTCY78.29c), len: 348 aa. Possible S-adenosylmethionine-dependent methyltransferase (see Grana et al., 2007), similar to other Mycobacterium tuberculosis (strains H37Rv and CDC1551) hypothetical proteins e.g. P95074|Rv0726c|MTCY210.45c (367 aa), FASTA scores: opt: 1188, E(): 7.7e-69, (60.05% identity in 308 aa overlap); MTCY31.21c (38.0% identity in 308 aa overlap), MTV041_5, MTCY4C12_14…	NonEssential	NonEssential
Rv3569c	hsaD	643.391	-0.680077	0.232594	-2.92388	0.00345694	0.0114019	Catalyzes the hydrolysis of 4,5-9,10-diseco-3-hydroxy-5,9,17-trioxoandrosta-1(10),2-diene-4-OIC acid (4,9-DHSA)	4,9-DHSA hydrolase	P9WNH5	intermediary metabolism and respiration	MSMEG_6037	Rv3569c, (MTCY06G11.16c), len: 291 aa. HsaD, highly similar to e.g. Q9KWQ6|BPHD2 from Rhodococcus sp. RHA1 (292 aa), FASTA scores: opt: 1468, E(): 1.3e-85, (75.5% identity in 294 aa overlap); Q52036 from Pseudomonas putida (286 aa), FASTA scores: opt: 785, E(): 1.9e-42, (45.1% identity in 295 aa overlap); Q52011|BPHD from Pseudomonas pseudoalcaligenes (286 aa), FASTA scores: opt: 774, E(): 9.3e-4…	NonEssential	NonEssential
Rv0231	fadE4	597.224	-0.679747	0.144398	-4.70747	2.50815e-06	1.59552e-05	Function unknown, but involved in lipid degradation.	Probable acyl-CoA dehydrogenase FadE4	P96414	lipid metabolism	0	Rv0231, (MTCY08D5.27), len: 568 aa. Probable fadE4, acyl-CoA dehydrogenase, similar to many e.g. O29752 acyl-CoA dehydrogenase (ACD-3) from Archaeoglobus fulgidus (576 aa), FASTA scores: opt: 1788, E(): 0, (51.0% identity in 577 aa overlap); ACDB_BACSU|P45857 acyl-CoA dehydrogenase from Bacillus subtilis (379 aa), FASTA scores: opt: 232, E(): 2.2e- 08, (21.6% identity in 291 aa overlap).	NonEssential	NonEssential
Rv0824c	desA1	15152	-0.678577	0.112934	-6.00862	1.87107e-09	1.69154e-08	Catalyzes the principal conversion of saturated fatty acids to unsaturated fatty acids. Thought to convert stearoyl-ACP to oleoyl-ACP by introduction of a cis double bond between carbons delta-9 and delta-10 of the acyl chain [catalytic activity: stearoyl-[acyl-carrier protein] + AH2 + O2 = oleoyl-[acyl-carrier protein] + a + 2 H2O].	Probable acyl-[acyl-carrier protein] desaturase DesA1 (acyl-[ACP] desaturase) (stearoyl-ACP desaturase) (protein Des)	P9WNZ7	lipid metabolism	MSMEG_5773	Rv0824c, (MTV043.16c), len: 338 aa. Probable desA1 (alternate gene name: des), acyl-[acyl-carrier protein] desaturase (stearoyl-ACP desaturase) (see Jackson et al., 1997), equivalent to U15182|MLU15182_32 acyl-[ACP] desaturase from Mycobacterium leprae (338 aa), FASTA scores: opt: 1880, E(): 0, (79.9% identity in 338 aa overlap); and highly similar in part to fragment CAB96061.1|AJ250019 Steroyl-…	Essential	Essential
Rv3809c	glf	949.285	-0.67697	0.176193	-3.84222	0.000121929	0.00056385	Involved in lipopolysaccharide biosynthesis, in the conversion of UDP-galactopyranose into UDP-galactofuranose through a 2-keto intermediate [catalytic activity: UDP-D-galactopyranose = UDP-D-galacto-1,4-furanose].	UDP-galactopyranose mutase Glf (UDP-GALP mutase) (NAD+-flavin adenine dinucleotide-requiring enzyme)	P9WIQ1	cell wall and cell processes	MSMEG_6404	Rv3809c, (MTV026.14), len: 399 aa. Glf (alternate gene name: ceoA), UDP-galactopyranose mutase (see citations below), identical to previously sequenced gene, and equivalent to Q9CDB8|GLF|ML0092 putative UDP-galactopyranose mutase from Mycobacterium leprae (413 aa), FASTA scores: opt: 2347, E(): 1.3e-140, (86.6% identity in 396 aa overlap). Also highly similar to others e.g. AAK61905|EPSJ UDP-gala…	Essential	Essential
Rv1781c	malQ	829.611	-0.67589	0.120076	-5.62887	1.81391e-08	1.51689e-07	Transfers a segment of a (1,4)-alpha-D-glucan to a new 4-position in an acceptor, which may be glucose or (1,4)-alpha-D-glucan	Probable 4-alpha-glucanotransferase MalQ (amylomaltase) (disproportionating enzyme) (D-enzyme)	P9WK23	intermediary metabolism and respiration	MSMEG_3673	Rv1781c, (MTV049.03c), len: 724 aa. Probable malQ, 4-alpha-glucanotransferase, similar to many, e.g. P15977|MALQ_ECOLI 4-alpha-glucanotransferase (694 aa), FASTA scores: opt: 964, E(): 0, (31.8% identity in 694 aa overlap). Belongs to the disproportionating enzyme family.	NonEssential	NonEssential
Rv0001	dnaA	2224.25	-0.675145	0.144702	-4.66577	3.07461e-06	1.92836e-05	Plays an important role in the initiation and regulation of chromosomal replication. Binds to the origin of replication; it binds specifically double-stranded DNA at a 9 bp consensus (DNAA box): 5'-TTATC(C/A)A(C/A)A-3'. DNAA binds to ATP and to acidic phospholipids. DNAA protein binds the origin of replication (oriC), ATP and ADP, and exhibited weak ATPase activity.	Chromosomal replication initiator protein DnaA	P9WNW3	information pathways	MSMEG_6947	Rv0001, (MT0001, MTV029.01, P49993), len: 507 aa. dnaA, chromosomal replication initiator protein (see citations below), equivalent to other Mycobacterial chromosomal replication initiator proteins. Also highly similar to others except in N-terminus e.g. Q9ZH75|DNAA_STRCH chromosomal replication initiator protein from Streptomyces chrysomallus (624 aa). Contains PS00017 ATP/GTP-binding site motif…	Essential	Essential
Rv2707	Rv2707	1804.82	-0.673561	0.219105	-3.07414	0.00211107	0.00738784	Unknown	Probable conserved transmembrane alanine and leucine rich protein	I6YE67	conserved hypotheticals	MSMEG_2755	Rv2707, (MTCY05A6.28), len: 324 aa. Probable conserved transmembrane ala-, leu-rich protein, equivalent to Q49985|ML1017|U1764D possible conserved integral membrane protein from Mycobacterium leprae (330 aa), FASTA scores: opt: 1617, E(): 2.5e-91, (75.4% identity in 325 aa overlap). Also similar to other membrane proteins e.g. Q9ADF6|SCBAC1A6.31 putative integral membrane protein from Streptomyce…	NonEssential	NonEssential
Rv3563	fadE32	139.184	-0.673358	0.279798	-2.40659	0.0161023	0.0431474	Function unknown, but involved in lipid degradation.	Probable acyl-CoA dehydrogenase FadE32	P96845	lipid metabolism	MSMEG_6015	Rv3563, (MTCY06G11.10), len: 319 aa. Probable fadE32, acyl-CoA dehydrogenase, similar to many e.g. Q9I4V4|PA1020 from Pseudomonas aeruginosa (370 aa), FASTA scores: opt: 347, E(): 7.6e-14, (35.15% identity in 333 aa overlap); Q9RJX3|SCF37.28c from Streptomyces coelicolor (362 aa), FASTA scores: opt: 300, E(): 5.3e-11, (32.4% identity in 349 aa overlap); Q9A5G8|CC2479 from Caulobacter crescentus (…	NonEssential	NonEssential
Rv1963c	mce3R	202.022	-0.671586	0.133642	-5.02527	5.02731e-07	3.53408e-06	Involved in transcriptional mechanism; repression of the MCE3 operon. Could also have a regulatory action on the MCE2 operon.	Probable transcriptional repressor (probably TetR-family) Mce3R	P95251	regulatory proteins	0	Rv1963c, (MTV051.01c-MTCY09F9.01), len: 406 aa. Probable mce3R, negative transcriptional regulatory protein, TetR family (see citation below); similar to several transcriptional regulator e.g. AL049485|SC6A5.30 Streptomyces coelicolor cosmid 6 a (404 aa), FASTA scores: opt: 319, E(): 6.4e-13, (29.5% identity in 373 aa overlap); and Z84498|MTCY9F9_1 (259 aa), FASTA scores: opt: 208, E(): 1.6e-07, …	NonEssential	NonEssential
Rv0504c	Rv0504c	439.332	-0.669883	0.113912	-5.88071	4.0851e-09	3.61978e-08	Function unknown	Conserved protein	P9WFK3	conserved hypotheticals	0	Rv0504c, (MTCY20G9.31c), len: 166 aa. Conserved protein, equivalent to P54879|Y504_MYCLE|ML2425 hypothetical 18.7 KDA protein from Mycobacterium leprae (166 aa), FASTA scores: opt: 884, E(): 0, (83.1% identity in 166 aa overlap); and highly similar to other proteins from Mycobacterium leprae. Also highly similar to CAB77410.1|AL160431|SCD82.07 hypothetical protein from Streptomyces coelicolor (15…	NonEssential	NonEssential
Rv0113	gmhA	510.877	-0.668926	0.140901	-4.7475	2.05949e-06	1.32057e-05	Involved in biosynthesis of nucleotide-activated glycero-manno-heptose: synthesis of glyceromannoheptose 7-phosphate (inner core lipopolysaccharide biosynthesis) [catalytic activity: D-sedoheptulose 7-phosphate = D-glycero-alpha,beta-D-manno-heptose 7-phosphate].	Probable sedoheptulose-7-phosphate isomerase GmhA (phosphoheptose isomerase)	P9WGG1	cell wall and cell processes	0	Rv0113, (MTV031.07), len: 196 aa. Probable gmhA (alternate gene name: lpcA), sedoheptulose-7-phosphate isomerase (see citation below), similar to many e.g. AE0005|HPAE000596_11 from Helicobacter pylori (192 aa), FASTA scores: opt: 451, E(): 1.9e-24, (45.1% identity in 162 aa overlap). Belongs to the sis family, LPCA subfamily. This region is a possible MT-complex-specific genomic island (See Becq…	NonEssential	NonEssential
Rv3567c	hsaB	213.062	-0.668564	0.197078	-3.39239	0.00069286	0.00272394	Function unknown; probably involved in cellular metabolism. Predicted to be involved in lipid catabolism.	Possible oxidoreductase. Possible 3-hydroxy-9,10-seconandrost-1,3,5(10)-triene-9,17-dione hydroxylase.	P9WND9	intermediary metabolism and respiration	MSMEG_6035	Rv3567c, (MTCY06G11.14c), len: 187 aa. Possible hsaB, oxidoreductase, similar to various oxidoreductases and hypothetical proteins e.g. O69360 ORF61 protein from Rhodococcus erythropolis (194 aa) FASTA scores: opt: 974, E(): 3e-59, (77.05% identity in 183 aa overlap); Q9JN75|MMYF putative oxidoreductase from Streptomyces coelicolor (174 aa), FASTA scores: opt: 451, E(): 1e-23, (43.65% identity in…	NonEssential	NonEssential
Rv2334	cysK1	2244.27	-0.666521	0.213073	-3.12813	0.00175921	0.00633727	Involved in cysteine biosynthesis [catalytic activity: O3-acetyl-L-serine + H(2)S = L-cysteine + acetate].	Cysteine synthase a CysK1 (O-acetylserine sulfhydrylase A) (O-acetylserine (thiol)-lyase A) (CSASE A)	P9WP55	intermediary metabolism and respiration	0	Rv2334, (MT2397, MTCY98.03), len: 310 aa. cysK1, cysteine synthase A, equivalent to O32978|CYSK_MYCLE|ML0839|MLCB22.47 cysteine synthase a from Mycobacterium leprae (310 aa), FASTA scores: opt: 1756, E(): 8.6e-96, (85.8% identity in 310 aa overlap). Also highly similar to other cysteine synthases e.g. Q9JQL6|CYSK|NMA0974|NMB0763 putative cysteine synthase from Neisseria meningitidis (serogroup a …	NonEssential	NonEssential
Rv3697c	vapC48	543.823	-0.664714	0.149015	-4.46073	8.16806e-06	4.76549e-05	Unknown	Possible toxin VapC48. Contains PIN domain.	P9WF47	virulence, detoxification, adaptation	0	Rv3697c, (MTV025.045c), len: 145 aa. Possible vapC48, toxin, part of toxin-antitoxin (TA) operon with Rv3697A, contains PIN domain, see Arcus et al. 2005. Similar to many others in Mycobacterium tuberculosis e.g. Q10800|YS72_MYCTU|Rv2872|MT2939|MTCY274.03 (147 aa) FASTA scores: opt: 223, E(): 7.3e-08, (32.6% identity in 141 aa overlap); O53501|Rv2103c|MTV020.03 (144 aa), FASTA scores: opt: 215, E…	NonEssential	NonEssential
Rv1172c	PE12	1147.34	-0.664518	0.117841	-5.6391	1.70937e-08	1.44451e-07	Function unknown	PE family protein PE12	L7N693	PE/PPE	0	Rv1172c, (MTV005.08c), len: 308 aa. PE12, Member of the Mycobacterium tuberculosis PE family of proteins (see Brennan & Delogu 2002), e.g. P71748|Z81368|MTCY253.25C (361 aa), FASTA scores: opt: 483, E(): 7.8e-22, (46.4% identity in 192 aa overlap).	NonEssential	NonEssential
Rv2282c	Rv2282c	114.419	-0.664153	0.173647	-3.82474	0.000130912	0.000603999	Unknown	Probable transcription regulator (LysR family)	P9WMF3	regulatory proteins	MSMEG_0544,MSMEG_2797	Rv2282c, (MTCY339.28), len: 312 aa. Probable transcriptional regulator, lysR family, similar to others e.g. YC30_CYAPA|P48271 hypothetical transcriptional regulator YCF30 (324 aa), FASTA scores: opt: 292, E(): 4e-12, (27.6% identity in 286 aa overlap); etc. Also similar to Rv0377|MTCY39.34 from Mycobacterium tuberculosis, FASTA score: (25.4% identity in 268 aa overlap). Contains PS00044 Bacterial…	NonEssential	NonEssential
Rv3249c	Rv3249c	4588.71	-0.663934	0.212826	-3.11961	0.00181088	0.00648428	Probably involved in a transcriptional mechanism	Possible transcriptional regulatory protein (probably TetR-family)	O05892	regulatory proteins	MSMEG_1842	Rv3249c, (MTCY20B11.24c), len: 211 aa. Possible transcriptional regulatory protein, TetR family, with similarity to several e.g. Q9AE61|ALKB1 putative TetR-regulatory from Rhodococcus erythropolis (208 aa), FASTA scores: opt: 503, E(): 7.7e-26, (40.6% identity in 192 aa overlap); CAC37620 putative TetR-regulatory protein from Prauserella rugosa (212 aa), FASTA scores: opt: 246, E(): 4.4e-09, (27.…	NonEssential	NonEssential
Rv0298	Rv0298	1004.06	-0.663835	0.227769	-2.91452	0.00356241	0.0117113	Unknown	Hypothetical protein	P9WJ09	conserved hypotheticals	0	Rv0298, (MTCY63.03), len: 75 aa. Hypothetical unknown protein. This region is a possible MT-complex-specific genomic island (See Becq et al., 2007).	NonEssential	NonEssential
Rv3176c	mesT	73.089	-0.662879	0.22441	-2.95387	0.00313819	0.010445	Biotransformation enzyme that acts on a variety of epoxides and arene oxides. Catalyzes the hydrolysis of arene and epoxides to less reactive and more water soluble dihydrodiols by the trans addition of water [catalytic activity: an epoxide + H(2)O = a glycol].	Probable epoxide hydrolase MesT (epoxide hydratase) (arene-oxide hydratase)	Q6MX03	virulence, detoxification, adaptation	0	Rv3176c, (MTV014.20c), len: 318 aa. Probable mesT, epoxide hydrolase, similar to others e.g. O15007|PEG1|MEST|Q92571|O14973 MEST protein (mesoderm specific transcript (mouse) homolog) (similar to alpha/beta hydrolase fold) from Homo sapiens (Human) (335 aa), FASTA scores: opt: 348, E(): 6e-15, (32.15% identity in 280 aa overlap); AAH06639|Q07646 MEST protein from Mus musculus (Mouse) (335 aa), FA…	NonEssential	NonEssential
Rv0616A	vapB29	140.096	-0.662774	0.241481	-2.74462	0.00605811	0.0186339	Unknown	Possible antitoxin VapB29	P9WJ37	virulence, detoxification, adaptation	0	Rv0616A, len: 75 aa. Possible vapB29, antitoxin, part of toxin-antitoxin (TA) operon with Rv0617, see Arcus et al. 2005. Similar to many others in M. tuberculosis e.g. Rv2530A (74 aa) 35.9% identity in 78 aa overlap	NonEssential	NonEssential
Rv2330c	lppP	90.7326	-0.660895	0.172478	-3.83175	0.000127233	0.000587701	Unknown	Probable lipoprotein LppP	P9WK69	cell wall and cell processes	MSMEG_4475	Rv2330c, (MTCY3G12.04), len: 175 aa. Probable lppP, lipoprotein. Contains signal sequence and appropriately positioned PS00013 Prokaryotic membrane lipoprotein lipid attachment site.	NonEssential	NonEssential
Rv0846c	Rv0846c	239.058	-0.660645	0.181313	-3.64367	0.000268776	0.00116007	May have multicopper oxidase activity.	Probable oxidase	I6WZK7	intermediary metabolism and respiration	0	Rv0846c, (MTV043.39c), len: 504 aa. Probable oxidase, showing similarity with several oxidases, mainly L-ascorbate oxidases and copper resistance proteins a (precursors) e.g. P24792|ASO_CUCMA L-ascorbate oxidase precursor (ascorbase) from Cucurbita maxima (Pumpkin) (Winter squash) (579 aa), FASTA scores: opt: 423, E(): 5.8e-18, (28.4% identity in 493 aa overlap); AF010496|AF010496_32 potential mu…	NonEssential	NonEssential
Rv3922c	Rv3922c	2758.2	-0.660492	0.243974	-2.70723	0.00678482	0.0205697	Unknown	Possible hemolysin	P9WFL9	virulence, detoxification, adaptation	0	Rv3922c, (MTV028.13c), len: 120 aa. Possible hemolysin, highly similar to Q9L7M0|YIDD_MYCPA hypothetical 12.4 KDA protein from Mycobacterium paratuberculosis (115 aa), FASTA scores: opt: 521, E(): 1.9e-29, (65.2% identity in 112 aa overlap). Also highly similar to Q44066|HLYA_AERHY putative alpha-hemolysin from Aeromonas hydrophila (85 aa), FASTA scores: opt: 276, E(): 1.5e-12, (51.45% identity i…	NonEssential	Essential
Rv3181c	Rv3181c	62.9854	-0.660328	0.233513	-2.8278	0.00468696	0.0148021	Function unknown	Conserved protein	P9WF15	conserved hypotheticals	0	Rv3181c, (MTV014.25c), len: 150 aa. Conserved protein, with some similarity to other mycobacterium proteins e.g. Q50718|YY07_MYCTU|Rv3407|MT3515|MTCY78.21c (99 aa), FASTA scores: opt: 123, E(): 0.25, (33.7% identity in 89 aa overlap); and O50412|Rv3385c|MTV004.43c (102 aa), FASTA scores: opt: 123, E(): 0.26, (39.7% identity in 68 aa overlap). This region is a possible MT-complex-specific genomic …	NonEssential	NonEssential
Rv3891c	esxD	243.642	-0.659464	0.159999	-4.12167	3.76137e-05	0.000188963	Function unknown	Possible ESAT-6 like protein EsxD	O05453	cell wall and cell processes	0	Rv3891c, (MTCY15F10.21), len: 107 aa (first GTG taken). EsxD, ESAT-6 like protein, equivalent to Q9K547 hypothetical 10.3 KDA protein (fragment) from Mycobacterium paratuberculosis (100 aa), FASTA scores: opt: 498, E(): 1.7e-26, (77.25% identity in 101 aa overlap). Seems to belong to the ESAT6 family (see Gey Van Pittius et al., 2001).	NonEssential	NonEssential
Rv0062	celA1	2313.22	-0.659128	0.237749	-2.77238	0.00556487	0.0173427	The biological conversion of cellulose to glucose generally requires three types of hydrolytic enzymes: (1) endoglucanases which cut internal beta-1,4-glucosidic bonds; (2) exocellobiohydrolases that cut the dissaccharide cellobiose from the nonreducing end of the cellulose polymer chain; (3) beta-1,4-glucosidases which hydrolyze the cellobiose and other short cello-oligosaccharides to glucose [c…	Possible cellulase CelA1 (endoglucanase) (endo-1,4-beta-glucanase) (FI-cmcase) (carboxymethyl cellulase)	Q79G13	intermediary metabolism and respiration	MSMEG_6752	Rv0062, (MTV030.05), len: 380 aa. Possible celA1, cellulase, similar to many. Seems to belong to cellulase family B (family 6 of glycosyl hydrolases). Note that previously known as celA.	NonEssential	NonEssential
Rv2357c	glyS	717.809	-0.659088	0.118287	-5.57194	2.51922e-08	2.0595e-07	Involved in translation mechanisms [catalytic activity: ATP + L-glycine + tRNA(GLY) = AMP + pyrophosphate + L-glycyl-tRNA(GLY)].	Probable glycyl-tRNA synthetase GlyS (glycine--tRNA ligase) (GLYRS)	P9WFV7	information pathways	MSMEG_4485	Rv2357c, (MTCY27.23, MTCY98.26), len: 463 aa. Probable glyS, glycyl-tRNA synthetase, equivalent to Q9CCG4|GLYS|ML0826 putative glycyl-tRNA synthase from Mycobacterium leprae (463 aa), FASTA scores: opt: 2898, E(): 1e-179, (90.2% identity in 459 aa overlap). Also highly similar to others e.g. Q9L2H9|SYG_STRCO|SCC121.07c from Streptomyces coelicolor (460 aa), FASTA scores: opt: 2210, E(): 2.9e-135,…	Essential	Essential
Rv0328	Rv0328	458.973	-0.658585	0.565648	-1.1643	0.244302	0.382013	Possibly involved in a transcriptional mechanism.	Possible transcriptional regulatory protein (possibly TetR/AcrR-family)	O07252	regulatory proteins	0	Rv0328, (MTCY63.33), len: 200 aa. Possible transcription regulator, TetR/acrR family, similar in part to various hypothetical transcriptional regulators e.g. T36696|4726006|CAB41735.1|AL049731 probable regulatory protein from Streptomyces coelicolor (197 aa). Also some similarity with YX44_MYCTU|Q10829 hypothetical transcriptional regulator from Mycobacterium tuberculosis (195 aa), FASTA scores: …	NonEssential	NonEssential
Rv0122	Rv0122	50.062	-0.658452	0.304514	-2.1623	0.0305947	0.0737581	Unknown	Hypothetical protein	O07172	conserved hypotheticals	0	Rv0122, (MTCI418B.04), len: 122 aa. Hypothetical unknown protein.	NonEssential	NonEssential
Rv0653c	Rv0653c	1318.15	-0.657947	0.293363	-2.24278	0.0249113	0.0619158	Involved in transcriptional mechanism.	Possible transcriptional regulatory protein (probably TetR-family)	P96941	regulatory proteins	0	Rv0653c, (MTCI376.23, MTCY20H10.34c), len: 231 aa. Possible transcriptional regulator, TetR family, similar in N-terminus to others e.g. CAC03642.1|AL391338 putative TetR-family transcriptional regulator from Streptomyces coelicolor (190 aa); Q51597 cam repressor from Pseudomonas putida (186 aa), FASTA scores: opt: 150, E(): 0.00085, (27.8% identity in 97 aa overlap); etc. Also some similarity to…	NonEssential	NonEssential
Rv3353c	Rv3353c	26.4736	-0.656549	0.348664	-1.88304	0.0596947	0.127658	Function unknown	Conserved hypothetical protein	O50382	conserved hypotheticals	0	Rv3353c, (MTV004.10c), len: 86 aa. Hypothetical protein, showing some similarity to Q9X5Q4|MITR MITR protein from Streptomyces lavendulae (514 aa), FASTA scores: opt: 134, E(): 0.09, (29.5% identity in 78 aa overlap); and weak to Q49720|B1549_C3_218 from Mycobacterium leprae (222 aa), FASTA scores: opt: 99, E(): 8.8, (32.9% identity in 76 aa overlap). But highly similar to N-terminal part of O536…	NonEssential	NonEssential
Rv2434c	Rv2434c	368.608	-0.656124	0.110453	-5.9403	2.84509e-09	2.54348e-08	Unknown	Probable conserved transmembrane protein	P71915	cell wall and cell processes	MSMEG_3579	Rv2434c, (MTCY428.12), len: 481 aa. Probable conserved transmembrane protein, with some similarity to BAB48444|MLR0973 probable integral membrane protein from Rhizobium loti (410 aa), FASTA scores: opt: 298, E(): 4.1e-11, (27.25% identity in 389 aa overlap); and also similarity with other hypothetical proteins and/or putative integral membrane proteins.	NonEssential	NonEssential
Rv1672c	Rv1672c	396.429	-0.654845	0.160067	-4.09107	4.2939e-05	0.000213313	Thought to be involved in transport across the membrane. Responsible for the translocation of undetermined substrate across the membrane.	Probable conserved integral membrane transport protein	O53919	cell wall and cell processes	0	Rv1672c, (MTV047.07c), len: 443 aa. Probable conserved integral membrane transport protein, major facilitator superfamily, similar to several phthalate transporters or tartrate transporters e.g. U25634|AVU25634_2 Agrobacterium vitis plasmid pTrAB (433 aa), FASTA scores: opt: 914, E(): 0, (37.1% identity in 426 aa overlap); etc.	NonEssential	NonEssential
Rv3633	Rv3633	747.119	-0.654119	0.134869	-4.85002	1.23449e-06	8.1367e-06	Function unknown	Conserved protein	P9WI89	conserved hypotheticals	0	Rv3633, (MTCY15C10.19c), len: 291 aa. Conserved protein, similar to Q9X5S6|MMCH from Streptomyces lavendulae (254 aa), FASTA scores: opt: 368, E(): 3.2e-16, (35.05% identity in 194 aa overlap); Q9APW1 hypothetical 32.7 KDA protein from Pseudomonas aeruginosa (295 aa), FASTA scores: opt: 359, E(): 1.3e-15, (37.65% identity in 170 aa overlap); Q9APV4 hypothetical 34.1 KDA protein from Pseudomonas a…	NonEssential	NonEssential
Rv1773c	Rv1773c	408.588	-0.653678	0.273316	-2.39166	0.0167723	0.0447634	Involved in transcriptional mechanism.	Probable transcriptional regulatory protein	O06806	regulatory proteins	MSMEG_2483,MSMEG_6757	Rv1773c, (MTCY28.39), len: 248 aa. Probable transcriptional regulator belonging to IclR family, similar to ICLR_ECOLI|P16528 acetate operon repressor from Escherichia coli (274 aa), FASTA scores: opt: 261, E(): 3.3e-10, (26.9% identity in 249 aa overlap). Also similar to Mycobacterium tuberculosis protein Rv1719|MTCY04C12.04 (40.2% identity in 244 aa overlap); and Rv2989. Start site chosen by hom…	NonEssential	NonEssential
Rv0250c	Rv0250c	451.568	-0.653405	0.323735	-2.01833	0.0435567	0.0993536	Function unknown. Possibly down-regulated by HSPR|Rv0353.	Conserved protein	O53672	conserved hypotheticals	MSMEG_0163,MSMEG_0420	Rv0250c, (MTV034.16c), len: 97 aa. Conserved protein, equivalent to MLCB1883.27c|T44883|3063888|CAA18576.1|AL022486 hypothetical protein from Mycobacterium leprae (98 aa), FASTA scores: opt: 478, E(): 4.4e-28, (72.6% identity in 95 aa overlap). Also similar to C-terminus of AC44316.1|AL596043|SCBAC31E11.05c hypothetical protein from Streptomyces coelicolor (146 aa). A core mycobacterial gene; con…	NonEssential	NonEssential
Rv1929c	Rv1929c	632.979	-0.653106	0.127483	-5.1231	3.00548e-07	2.162e-06	Function unknown	Conserved hypothetical protein	P95285	conserved hypotheticals	MSMEG_0703	Rv1929c, MTCY09F9.35, len: 214 aa. Conserved hypothetical protein, similar to SC4G6.14|AL096884 hypothetical protein from Streptomyces coelicolor (211 aa), FASTA scores: opt: 416, E(): 2.4e-22, (39.8% identity in 206 aa overlap).	NonEssential	NonEssential
Rv1708	Rv1708	1270	-0.651095	0.1577	-4.1287	3.64824e-05	0.000183534	Unknown; thought to be involved in cell process.	Putative initiation inhibitor protein	P9WLT1	cell wall and cell processes	MSMEG_3743	Rv1708, (MTCI125.30), len: 318 aa. Putative initiation inhibitor protein, a soj-related protein probably involved in cell process, highly similar to many sporulation initiation inhibitor proteins soj e.g. P37522|SOJ_BACSU Soj protein from Bacillus subtilis (253 aa), FASTA scores: opt: 745, E(): 0, (46.0% identity in 248 aa overlap), and more weakly to various repA/para/incC proteins from various …	Essential	Essential
Rv3182	Rv3182	58.0797	-0.651083	0.400295	-1.62651	0.103842	0.197452	Function unknown	Conserved hypothetical protein	O53332	conserved hypotheticals	0	Rv3182, (MTV014.26), len: 114 aa. Hypothetical protein, with some similarity to other hypothetical bacterial proteins e.g. O53468|Rv2022c|MTV018.09c from M. tuberculosis (201 aa), FASTA scores: opt: 335, E(): 3.6e-16, (51.9% identity in 104 aa overlap); and Q9L3R6|ORF119 from Anabaena sp. strain PCC 7120 (119 aa), FASTA scores: opt: 250, E(): 1.6e-10, (42.1% identity in 95 aa overlap). Equivalent…	Uncertain	NonEssential
Rv3548c	Rv3548c	432.983	-0.650361	0.152949	-4.25214	2.11734e-05	0.000113018	Function unknown; supposed involvement in cellular metabolism.	Probable short-chain type dehydrogenase/reductase	P71853	intermediary metabolism and respiration	MSMEG_5999	Rv3548c, (MTCY03C7.08), len: 304 aa. Probable short-chain dehydrogenase/reductase, highly similar to various dehydrogenases/reductases (generally belonging to the SDR family) e.g. Q9I4V1|PA1023 from Pseudomonas aeruginosa (305 aa), FASTA scores: opt: 446, E(): 1.7e-17, (43.75% identity in 256 aa overlap); Q9A6K0|CC2093 from Caulobacter crescentus (301 aa) FASTA scores: opt: 437, E(): 5.3e-17, (42…	NonEssential	NonEssential
Rv2969c	Rv2969c	1326.56	-0.650326	0.181803	-3.57709	0.000347439	0.00145881	Unknown	Possible conserved membrane or secreted protein	O33272	cell wall and cell processes	MSMEG_2410	Rv2969c, (MTCY349.18), len: 255 aa. Possible conserved membrane or exported protein, equivalent to Q9CBS4|ML1667 possible conserved membrane protein from Mycobacterium leprae (264 aa), FASTA scores: opt: 1101, E(): 9.9e-68, (65.9% identity in 258 aa overlap); and highly similar to O69463 putative transmembrane protein from Mycobacterium leprae (258 aa), FASTA scores: opt: 1097, E(): 1.8e-67, (65.…	Essential	Essential
Rv3921c	Rv3921c	10116.5	-0.649824	0.205554	-3.16132	0.00157055	0.00571548	Unknown	Probable conserved transmembrane protein	P9WIT5	cell wall and cell processes	MSMEG_6942	Rv3921c, (MTV028.12c), len: 366 aa. Probable conserved transmembrane protein, equivalent to Q9L7M1 hypothetical 39.2 KDA protein from Mycobacterium paratuberculosis (353 aa), FASTA scores: opt: 2001, E(): 8.4e-100, (83.05% identity in 366 aa overlap); Q9CCX6|ML2710 putative conserved membrane protein from Mycobacterium leprae (380 aa), FASTA scores: opt: 1929, E(): 6.2e-96, (77.1% identity in 380…	Essential	Essential
Rv3923c	rnpA	5184.13	-0.648984	0.248178	-2.615	0.00892283	0.0261623	RNaseP catalyzes the removal of the 5'-leader sequence from PRE-tRNA to produce the mature 5'terminus. It can also cleave other RNA substrates such as 4.5S RNA. The protein component plays an auxiliary but essential role in vivo by binding to the 5'-leader sequence and broadening the substrate specificity of the ribozyme [catalytic activity: endonucleolytic cleavage of RNA, removing 5'-extra-nucl…	Ribonuclease P protein component RnpA (RNaseP protein) (RNase P protein) (protein C5)	P9WGZ3	information pathways	MSMEG_6945	Rv3923c, (MT4041, MTV028.14c), len: 125 aa. RnpA, ribonuclease P protein component (see citations below), equivalent, but longer ~10 aa, to P46610|RNPA_MYCLE|ML2712 ribonuclease P protein component from Mycobacterium leprae (120 aa), FASTA scores: opt: 456, E(): 3.3e-24, (63.0% identity in 119 aa overlap); and Q9L7L9|RNPA from Mycobacterium paratuberculosis (119 aa), FASTA scores: opt: 426, E(): …	NonEssential	Essential
Rv2494	vapC38	560.867	-0.648888	0.15111	-4.29413	1.75377e-05	9.50016e-05	Unknown	Possible toxin VapC38. Contains PIN domain.	O53219	virulence, detoxification, adaptation	0	Rv2494, (MTV008.50), len: 141 aa. Possible vapC38, toxin, part of toxin-antitoxin (TA) operon with Rv2493, contains PIN domain, see Arcus et al. 2005. Similar to others in Mycobacterium tuberculosis e.g. P95023|EMBL:Z83863|MTCY159.26|Rv2530c (139 aa) FASTA scores: opt: 380 E(): 6.6e-19, (48.0% identity in 125 aa overlap); O53372|Rv3320c|MTV016.20c (142 aa), etc. This region is a possible MT-compl…	NonEssential	NonEssential
Rv3261	fbiA	958.51	-0.645338	0.0953403	-6.76879	1.29868e-11	1.37181e-10	Required for coenzyme F420 production: involved in the conversion of FO into F420.	Probable F420 biosynthesis protein FbiA	P9WP81	intermediary metabolism and respiration	MSMEG_1830	Rv3261, (MTCY71.01), len: 331 aa. Probable fbiA, F420 biosynthesis protein, equivalent to FBIA F420 biosynthesis protein fbiA from Mycobacterium bovis BCG (see citations below). Also equivalent, but shorter 46 aa, to Q9CCK1|ML0759 hypothetical protein from Mycobacterium leprae (379 aa), FASTA scores: opt: 1855, E(): 3.9e-110, (79.3% identity in 333 aa overlap). Also similar to others e.g. Q9KZK9|…	NonEssential	NonEssential
Rv2827c	Rv2827c	450.4	-0.64472	0.225826	-2.85494	0.00430443	0.0137783	Unknown	Hypothetical protein	P71625	conserved hypotheticals	0	Rv2827c, (MTCY16B7.15), len: 295 aa. Hypothetical unknown protein, equivalent to AAK47219 from Mycobacterium tuberculosis strain CDC1551 (315 aa) but shorter 20 aa.	Essential	NonEssential
Rv1740	vapB34	44.1646	-0.644717	0.31821	-2.02608	0.0427568	0.0979041	Unknown	Possible antitoxin VapB34	P9WJ31	virulence, detoxification, adaptation	0	Rv1740, (MTCY28.02-MTCY04C12.25), len: 70 aa. Possible vapB34, antitoxin, part of toxin-antitoxin (TA) operon with Rv1741, see Arcus et al. 2005. Similar to others in Mycobacterium tuberculosis e.g. P96913|Rv0623|MTCY20H10.04 (84 aa), (73.5% identity in 68 aa overlap); P71998|Rv1740 (70 aa), and O07770|Rv0608 (81 aa).	NonEssential	NonEssential
Rv3125c	PPE49	243.672	-0.643849	0.168779	-3.81474	0.000136324	0.000627528	Function unknown	PPE family protein PPE49	P9WHY5	PE/PPE	0	Rv3125c, (MTCY164.35c), len: 391 aa. PPE49, Member of the Mycobacterium tuberculosis PPE family, similar to other e.g. P95247|Rv2352c|MTCY98.21c (391 aa), FASTA scores: opt: 1576, E(): 3.8e-72, (62.55% identity in 398 aa overlap), MTCY98.0029c, MTCY03A2.22c, MTCY10G2.10, MTCY02B10.25c, MTCI364.08, M TCY21C12.09c, MTCY48.17. This region is a possible MT-complex-specific genomic island (See Becq et…	NonEssential	NonEssential
Rv2307D	Rv2307D	72.0553	-0.641406	0.276691	-2.31813	0.0204424	0.0527691	Unknown	Hypothetical protein	L7N683	conserved hypotheticals	0	Rv2307D, len: 60 aa. Hypothetical unknown protein. This region is a possible MT-complex-specific genomic island (See Becq et al., 2007).	NonEssential	NonEssential
Rv1072	Rv1072	17943.7	-0.640883	0.254302	-2.52016	0.01173	0.0331346	Unknown	Probable conserved transmembrane protein	O53420	cell wall and cell processes	MSMEG_5275	Rv1072, (MTV017.25), len: 278 aa. Probable conserved transmembrane protein, equivalent to O07139|B1306.07|Y13803 Protein B1306.07 from Mycobacterium leprae (220 aa), FASTA scores: opt:1032, E(): 0, (75.0% identity in 220 aa overlap); and at the C-terminal end to Q50056|U1740D Mycobacterium leprae (96 aa), FASTA scores: opt: 381, E(): 1.2e-18, (71.6% identity in 81 aa overlap). Similar to Q54192|M…	NonEssential	NonEssential
Rv1287	Rv1287	434.288	-0.640511	0.160275	-3.99633	6.43308e-05	0.000311113	Function unknown	Conserved hypothetical protein	P9WME3	conserved hypotheticals	MSMEG_4974	Rv1287, (MTCY373.06), len: 161 aa. Conserved hypothetical protein, similar to VjeB family of proteins e.g. FASTA score: P44675|Y379_HAEIN hypothetical protein HI0379 (150 aa), FASTA scores: opt: 213, E(): 2.5e-08, (30.0% identity in 130 aa overlap) and YJEB_ECOLI|P21498 hypothetical 15.6 kDa protein in pura-vacb (141 aa), opt: 167, E(): 9.5e-06, (25.0% identity in 136 aa overlap). Belongs to the …	NonEssential	NonEssential
Rv0007	Rv0007	2803.61	-0.640407	0.088406	-7.24393	4.35856e-13	5.04186e-12	Unknown	Possible conserved membrane protein	P9WMA7	cell wall and cell processes	MSMEG_0007	Rv0007, (MTCY10H4.05), len: 304 aa. Possible conserved membrane protein. A core mycobacterial gene; conserved in mycobacterial strains (See Marmiesse et al., 2004).	NonEssential	NonEssential
Rv3177	Rv3177	86.2242	-0.640375	0.201522	-3.17769	0.00148453	0.00542212	Supposedly involved in detoxification reactions.	Possible peroxidase (non-haem peroxidase)	O53327	virulence, detoxification, adaptation	0	Rv3177, (MTV014.21), len: 286 aa. Possible peroxidase (non-haem peroxidase), highly similar to Q9KJF9|W78 cultivar specificity protein (similar to alpha/beta hydrolase fold) W78 from Rhizobium leguminosarum (287 aa), FASTA scores: opt: 1059, E(): 2.3e-59, (61.4% identity in 272 aa overlap); BAB48728|MLL1328 hypothetical protein from Rhizobium loti (Mesorhizobium loti) (286 aa), FASTA scores: opt:…	NonEssential	NonEssential
Rv2283	Rv2283	2.46611	-0.637072	1.0869	-0.586135	0.557785	0.68136	Unknown	Hypothetical protein	P9WLE9	conserved hypotheticals	0	Rv2283, (MTCY339.27c), len: 64 aa. Unknown protein; questionable ORF.	NonEssential	NonEssential
Rv2198c	mmpS3	1513.37	-0.636699	0.108929	-5.84508	5.06339e-09	4.45711e-08	Unknown	Probable conserved membrane protein MmpS3	P9WJT1	cell wall and cell processes	MSMEG_4265	Rv2198c, (MTCY190.09c), len: 299 aa. Probable mmpS3, conserved membrane protein (see citation below), equivalent to ML0877|mmpS3 putative membrane protein from Mycobacterium leprae (293 aa), FASTA scores: opt: 1089, E(): 1.2e-43, (69.80% identity in 308 aa overlap). Also similar to other proteins e.g. Rv3209 from Mycobacterium tuberculosis. Contains PS00499 C2 domain signature, a hydrophobic regi…	NonEssential	NonEssential
Rv2524c	fas	14690.9	-0.633742	0.181357	-3.49445	0.000475035	0.00193977	Involved in lipid metabolism. Fatty acid synthetase catalyzes the formation of long-chain fatty acids from acetyl-CoA, malonyl-CoA and NADPH.	Probable fatty acid synthase Fas (fatty acid synthetase)	P95029	lipid metabolism	MSMEG_4757	Rv2524c, (MTCY159.32, MTV009.09c), len: 3069 aa. Probable fas, Fatty Acid Synthase, equivalent to Q9X7E2|fas|ML1191 putative type I fatty acid synthase from Mycobacterium leprae (3076 aa), FASTA scores: opt: 17484, E(): 0, (85.8% identity in 3081 aa overlap). Also similar to others e.g. Q04846|fas|Q59497 from Corynebacterium ammoniagenes (Brevibacterium ammoniagenes) (3104 aa), FASTA scores: opt:…	Essential	Essential
Rv2819c	Rv2819c	274.951	-0.632654	0.25961	-2.43694	0.0148122	0.0404188	Unknown	Hypothetical protein	P9WJF5	conserved hypotheticals	0	Rv2819c, (MTCY16B7.23), len: 375 aa. Hypothetical unknown protein (see citations below). This region is a possible MT-complex-specific genomic island (See Becq et al., 2007).	NonEssential	NonEssential
Rv3712	Rv3712	573.262	-0.629439	0.253883	-2.47925	0.0131658	0.0367599	Function unknown; probably involved in cellular metabolism.	Possible ligase	I6Y4C7	intermediary metabolism and respiration	MSMEG_6276	Rv3712, (MTV025.060), len: 413 aa. Possible ligase , equivalent to O69522|ML2326|MLCB2407.24c hypothetical 43.8 KDA protein (possible ligase) from Mycobacterium leprae (411 aa), FASTA scores: opt: 2265, E(): 8e-129, (84.25% identity in 413 aa overlap). Also similar to ligases or hypothetical proteins e.g. Q9FCA1|2SCG58.12 putative ligase from Streptomyces coelicolor (412 aa), FASTA scores: opt: 1…	Essential	Essential
Rv1362c	Rv1362c	179.751	-0.629253	0.142036	-4.43023	9.41323e-06	5.43665e-05	Function unknown	Possible membrane protein	P9WM01	cell wall and cell processes	MSMEG_4770	Rv1362c, (MTCY02B10.26c), len: 220 aa. Possible membrane protein, similar to Mycobacterium tuberculosis hypothetical proteins e.g. Rv1362c|MTCY02B10.27c (25.9% identity in 216 aa overlap), Rv0177, Rv1973, Rv1972, etc.	NonEssential	NonEssential
Rv3636	Rv3636	153.993	-0.629039	0.1882	-3.3424	0.000830563	0.00319032	Possibly required for the transposition of an insertion element.	Possible transposase	O06371	insertion seqs and phages	0	Rv3636, (MTCY15C10.16c), len: 115 aa. Possible transposase, weakly similar to others e.g. O69924|SC3C8.12 putative transposase from Streptomyces coelicolor (487 aa) FASTA scores: opt: 132, E(): 0.12, (33.05% identity in 112 aa overlap); O96916 TC1-like transposase from Anopheles gambiae (African malaria mosquito) (332 aa), FASTA scores: opt: 117, E(): 0.84, (30.75% identity in 91 aa overlap); Q9R…	#N/A	#N/A
Rv3676	crp	2101.38	-0.628172	0.0998408	-6.29174	3.1393e-10	3.05112e-09	Involved in transcriptional mechanism.	Transcriptional regulatory protein Crp (Crp/Fnr-family)	P9WMH3	regulatory proteins	MSMEG_6189	Rv3676, (MTV025.024), len: 224 aa. Crp, transcriptional regulator belonging to crp/fnr family, identical to Q9CB91|ML2302 putative Crp/Fnr-family transcriptional regulator from Mycobacterium leprae (224 aa), FASTA scores: opt: 1408, E(): 8.8e-81, (95.95% identity in 224 aa overlap). Also highly similar to transcriptional regulators AAK58838 from Corynebacterium glutamicum (Brevibacterium flavum) …	Uncertain	Essential
Rv0249c	Rv0249c	1857.25	-0.627338	0.0991077	-6.32986	2.45381e-10	2.3965e-09	Could be involved in interconversion of fumarate and succinate (aerobic respiration). This hydrophobic component may be required to anchor the catalytic components of the succinate dehydrogenase complex to the cytoplasmic membrane.	Probable succinate dehydrogenase [membrane anchor subunit] (succinic dehydrogenase)	O53671	intermediary metabolism and respiration	MSMEG_0419	Rv0249c, (MTV034.15c), len: 273 aa. Probable succinate dehydrogenase, membrane-anchor subunit for succinate dehydrogenase encoded by Rv0247c and Rv0248c. Highly similar to AC44315.1|AL596043 putative integral membrane protein from Streptomyces coelicolor (278 aa). Note that succinate dehydrogenase forms generally part of an enzyme complex containing four subunits: a flavoprotein (Rv0248c ?), an i…	NonEssential	NonEssential
Rv2962c	Rv2962c	532.405	-0.625646	0.12548	-4.98604	6.16303e-07	4.2579e-06	Function unknown; probably involved in cellular metabolism. Possibly involved in resistance to killing by human macrophages.	Possible glycosyl transferase	P9WN09	intermediary metabolism and respiration	0	Rv2962c, (MTCY349.25), len: 449 aa. Possible glycosyl transferase (see citation below), highly similar or identical to Mycobacterium tuberculosis proteins G560522 U0002JA, G560521 U0002H, G560522 U0002JA, G560519 U0002KA. Equivalent (but longer 21 aa) to Q9CD91 putative glycosyl transferase from Mycobacterium leprae (438 aa), FASTA scores: opt: 2229, E(): 1.3e-133, (77.45% identity in 426 aa over…	NonEssential	NonEssential
Rv2001	Rv2001	106.208	-0.625523	0.273019	-2.29113	0.0219556	0.0562412	Unknown	Conserved hypothetical protein	P9WLN5	conserved hypotheticals	0	Rv2001, (MTCY39.17c), len: 250 aa. Conserved hypothetical protein. Similar to Mycobacterium tuberculosis Rv0466.	NonEssential	NonEssential
Rv0916c	PE7	49.9615	-0.622261	0.276646	-2.2493	0.0244931	0.0610813	Function unknown	PE family protein PE7	I6Y936	PE/PPE	0	Rv0916c, (MTCY21C12.10c), len: 99 aa. PE7 (alternate gene name: MTB10). Member of the Mycobacterium tuberculosis PE family (see citations below), similar to many e.g. Rv1788 from Mycobacterium tuberculosis (99 aa), FASTA scores: opt: 321, E(): 1.3e-11, (53.5% identity in 99 aa overlap); etc.	NonEssential	NonEssential
Rv3875	esxA	13023.6	-0.622205	0.29953	-2.07727	0.0377764	0.0884683	Unknown. Elicits high level of inf-gamma from memory effector cells during the first phase of a protective immune response. Exported protein cotranscribed with Rv3874|MT3988|MTV027.09|LHP|CFP10.	6 kDa early secretory antigenic target EsxA (ESAT-6)	P9WNK7	cell wall and cell processes	MSMEG_0066	Rv3875, (MT3989, MTV027.10), len: 95 aa. EsxA, early secretory antigenic target (see citations below), identical to Q57165|O84901|ESAT6 early secretory antigenic target from Mycobacterium bovis (94 aa), FASTA scores: opt: 596, E(): 4.6e-33, (100.0% identity in 94 aa overlap). Also similar to Q50206|ESA6_MYCLE|ESAT6|ESX|L45|ML0049|MLCB628.12c 6 KDA early secretory antigenic target homolog (ESAT-6-…	NonEssential	NonEssential
Rv3909	Rv3909	1996.06	-0.62183	0.260228	-2.38956	0.0168685	0.0449902	Function unknown	Conserved protein	O05436	conserved hypotheticals	MSMEG_6928	Rv3909, (MTCY15F10.02c), len: 802 aa. Conserved protein, equivalent to Q9CCY0|ML2699 putative secreted protein from Mycobacterium leprae (797 aa) FASTA scores: opt: 3777, E(): 8.8e-206, (72.35% identity in 803 aa overlap). Note that the N-terminal end is highly similar to Q50196|L222-ORF7 (286 aa), FASTA scores: opt: 1213, E(): 2.7e-61, (71.75% identity in 255 aa overlap); and the C-terminal end …	Essential	Essential
Rv2003c	Rv2003c	266.393	-0.621403	0.111979	-5.54925	2.8689e-08	2.33112e-07	Unknown	Conserved hypothetical protein	P9WJZ5	conserved hypotheticals	0	Rv2003c, (MTCY39.14), len: 285 aa. Conserved hypothetical protein.	NonEssential	NonEssential
Rv3876	espI	2414.97	-0.620316	0.18411	-3.36926	0.000753705	0.00293441	Function unknown	ESX-1 secretion-associated protein EspI. Conserved proline and alanine rich protein.	P9WJC5	cell wall and cell processes	0	Rv3876, (MTV027.11), len: 666 aa. EspI, ESX-1 secretion-associated protein, conserved pro-, ala-rich protein, similar to several proteins from Mycobacterium leprae e.g. Q9CDD8|ML0048 hypothetical protein (586 aa), FASTA scores: opt: 1682, E(): 2.1e-45, (50.75% identity in 672 aa overlap); O33082|MLCB628.11c hypothetical 52.0 KDA protein (478 aa), FASTA scores: opt: 1588, E(): 1.5e-42, (53.5% iden…	NonEssential	NonEssential
Rv2316	uspA	31.2988	-0.617386	0.35155	-1.75618	0.0790573	0.158827	Thought to be involved in active transport of sugar across the membrane (import). Responsible for the translocation of the substrate across the membrane.	Probable sugar-transport integral membrane protein ABC transporter UspA	P71896	cell wall and cell processes	MSMEG_4466	Rv2316, (MTCY3G12.18c), len: 290 aa. Probable uspA, sugar-transport integral membrane protein ABC transporter (see citation below), most similar to Q9CBN8|USPA|ML1768 sugar transport integral membrane protein from Mycobacterium leprae (328 aa), FASTA scores: opt: 1593, E(): 1.9e-93, (82.35% identity in 289 aa overlap); and similar to O32940|ML1426|MLCB2052.28 possible sugar transport protein (pro…	NonEssential	NonEssential
Rv0995	rimJ	384.056	-0.616402	0.101163	-6.09315	1.10712e-09	1.01693e-08	Acetylates the N-terminal alanine of ribosomal protein S5 [catalytic activity: acetyl-CoA + ribosomal-protein L-alanine = CoA + ribosomal-protein N-acetyl-L-alanine].	Ribosomal-protein-alanine acetyltransferase RimJ (acetylating enzyme for N-terminal of ribosomal protein S5)	O05578	information pathways	MSMEG_5469	Rv0995, (MTCI237.09), len: 203 aa. RimJ, ribosomal-protein-alanine acetyltransferase. Contains GNAT (Gcn5-related N-acetyltransferase) domain. See Vetting et al. 2005. Equivalent to AL035500|MLCL373_24 probable acyltransferase from Mycobacterium leprae (218 aa), FASTA scores: (86.0% identity in 200 aa overlap). Also similar to others and many acyltransferases e.g. BAB69252.1|AB070946 possible acy…	NonEssential	NonEssential
Rv3183	Rv3183	39.544	-0.615657	0.336914	-1.82734	0.0676488	0.140477	Involved in transcriptional mechanism.	Possible transcriptional regulatory protein	O53333	regulatory proteins	0	Rv3183, (MTV014.27), len: 109 aa. Possible transcriptional regulator, similar to others e.g. Q9S1D9|YPPCP1.08c from Yersinia pestis (99 aa), FASTA scores: opt: 119, E(): 0.47, (40.55% identity in 74 aa overlap); Q9X153|TM1330 from Thermotoga maritima (111 aa), FASTA scores: opt: 115, E(): 0.91, (40.35% identity in 57 aa overlap); P95258|Rv1956|MTCY09F9.08c (alias AAK46277 putative DNA-binding pro…	NonEssential	NonEssential
Rv1526c	Rv1526c	330.554	-0.615256	0.1377	-4.46808	7.89245e-06	4.63162e-05	Unknown; thought to be involved in cellular metabolism.	Probable glycosyltransferase	P9WLV1	intermediary metabolism and respiration	0	Rv1526c, (MTCY19G5.02), len: 426 aa. Probable glycosyltransferase, highly similar to G467196 Protein L518_C2_147 from Mycobacterium leprae (421 aa), FASTA scores, opt: 1497, E(): 0, (55.0% identity in 424 aa overlap); similar to G452504 rhamnosyltransferase (24.7% identity in 433 aa overlap); and P96565|U84350 glycosyltransferase GTFE from Amycolatopsis orientalis (408 aa), E(): 3.4e-24, (28.4% i…	NonEssential	NonEssential
Rv0203	Rv0203	1074.72	-0.614955	0.169804	-3.62156	0.000292836	0.00125581	Unknown	Possible exported protein	I6X8R5	cell wall and cell processes	MSMEG_0242	Rv0203, (MTV033.11), len: 136 aa. Possible exported protein (has hydrophobic stretch near N-terminus). Some similarity to part of U02459|LDU02459_1 hypothetical protein from Leishmania donovani (741 aa), FASTA score: opt: 111, E(): 9.1, (30.0% identity in 90 aa overlap).	NonEssential	NonEssential
Rv2491	Rv2491	25.5669	-0.614303	0.321828	-1.90879	0.0562886	0.121588	Function unknown	Conserved hypothetical protein	I6XEF6	conserved hypotheticals	0	Rv2491, (MTV008.47), len: 207 aa. Conserved hypothetical protein, similar in part to other hypothetical proteins e.g. O29139|AF1126 from Archaeoglobus fulgidus (151 aa), FASTA scores: opt: 293, E(): 2.8e-11, (42.85% identity in 126 aa overlap); O66531|AQ_134 from Aquifex aeolicus (151 aa), FASTA scores: opt: 261, E(): 2.6e-09, (37.75% identity in 106 aa overlap); Q9HKU3|TA0501 from Thermoplasma a…	Essential	NonEssential
Rv1812c	Rv1812c	1216.44	-0.613887	0.14431	-4.25394	2.10044e-05	0.000112266	Function unknown; probably involved in cellular metabolism	Probable dehydrogenase	P9WJJ1	intermediary metabolism and respiration	0	Rv1812c, (MTCY16F9.02), len: 400 aa. Probable dehydrogenase, similar to other dehydrogenases/oxidases e.g. AE001947|AE001947_10 NADH dehydrogenase II of Deinococcus radiodurans (379 aa), FASTA scores: opt: 404, E(): 3.4e-18, (26.4% identity in 363 aa overlap) and DHNA_HAEIN|P44856 nadh dehydrogenase (444 aa), FASTA scores: opt: 200, E(): 8.5e-06, (23.3% identity in 258 aa overlap). Also similar t…	NonEssential	NonEssential
Rv2063	mazE7	26.5948	-0.613266	0.377864	-1.62298	0.104594	0.198563	Function unknown	Antitoxin MazE7	P9WJ85	virulence, detoxification, adaptation	0	Rv2063, len: 77 aa. MazE7, antitoxin, part of toxin-antitoxin (TA) operon with Rv2063A (See Pandey and Gerdes, 2005), similar to many. This ORF replaces previous Rv2063c on other strand.	NonEssential	NonEssential
Rv3113	Rv3113	17.717	-0.612034	0.384478	-1.59186	0.111417	0.208497	Function unknown	Possible phosphatase	O05790	intermediary metabolism and respiration	0	Rv3113, (MTCY164.23), len: 222 aa. Possible phosphatase, with weak similarity to other phosphatases e.g. Q9KYY0|SCE33.02c from Streptomyces coelicolor (223 aa), FASTA scores: opt: 368, E(): 1.2e-16, (32.9% identity in 222 aa overlap); and Q55039|GPH_SYNP7|CBBZ phosphoglycolate phosphatase from Synechococcus sp. strain PCC 7942 (Anacystis nidulans R2) (212 aa), FASTA scores: opt: 176, E(): 0.00025…	NonEssential	NonEssential
Rv1352	Rv1352	692.901	-0.610913	0.159803	-3.82292	0.000131882	0.000607776	Function unknown	Conserved protein	P9WM15	conserved hypotheticals	0	Rv1352, (MTCY02B10.16), len: 123 aa. Conserved protein, some similarity to Rv1906c|MTCY180.12 hypothetical protein from Mycobacterium tuberculosis (156 aa), FASTA scores: E(): 4e-05, (36.2% identity in 116 aa overlap).	NonEssential	NonEssential
Rv1152	Rv1152	439.819	-0.60982	0.226971	-2.68678	0.00721451	0.0216922	Involved in transcriptional mechanism	Probable transcriptional regulatory protein	O06550	regulatory proteins	MSMEG_5174	Rv1152, (MTCI65.19), len: 121 aa (Start uncertain). Probable transcriptional regulatory protein, some similarity to others e.g. YHCF_BACSU hypothetical transcriptional regulator (121 aa), FASTA scores: opt: 187, E(): 1.9e-06, (34.9% identity in 106 aa overlap). Helix turn helix motif from aa 42-63 (+3.10 SD).	NonEssential	NonEssential
Rv2456c	Rv2456c	1369.2	-0.60901	0.111443	-5.46474	4.63581e-08	3.69943e-07	Thought to be involved in transport of undetermined substrate (possibly sugar) across the membrane. Responsible for the translocation of the substrate across the membrane.	Probable conserved integral membrane transport protein	P9WJX1	cell wall and cell processes	0	Rv2456c, (MTV008.12c), len: 418 aa. Probable conserved integral membrane transport protein, involved in a efflux system, weakly similar to many e.g. Q9RUR0|YD22_DEIRA|DR1322 putative sugar efflux transporter from Deinococcus radiodurans (389 aa), FASTA scores: opt: 224, E(): 8.4e-06, (24.45% identity in 409 aa overlap); Q9UYY0|PAB0913 multidrug resistance protein from Pyrococcus abyssi (410 aa), …	NonEssential	NonEssential
Rv0518	Rv0518	437.684	-0.608207	0.13686	-4.44399	8.83051e-06	5.1307e-05	Unknown	Possible exported protein	O33363	cell wall and cell processes	MSMEG_3489	Rv0518, (MTCY20G10.08), len: 231 aa. Possible exported protein; has hydrophobic N-terminus.	NonEssential	NonEssential
Rv0994	moeA1	1901.83	-0.607843	0.117886	-5.15619	2.52025e-07	1.83599e-06	Involved in molybdenum cofactor biosynthesis: involved in the biosynthesis of a demolybdo-cofactor (molybdopterin), necessary for molybdo-enzymes.	Probable molybdopterin biosynthesis protein MoeA1	P9WJQ7	intermediary metabolism and respiration	MSMEG_5470	Rv0994, (MTCI237.08), len: 426 aa. Probable moeA1, molybdenum cofactor biosynthesis protein, equivalent to AL035500|MLCL373_23 putative molybdopterin biosynthesis protein from Mycobacterium leprae (424 aa), FASTA score: (88.3% identity in 426 aa overlap). Also highly similar to many e.g. CAB59677.1|AL132674 molybdopterin biosynthesis protein from Streptomyces coelicolor (424 aa); NP_385769.1|NC_0…	NonEssential	NonEssential
Rv3112	moaD1	10.302	-0.606479	0.565483	-1.0725	0.283496	0.426519	Involved in molybdenum cofactor biosynthesis.	Probable molybdenum cofactor biosynthesis protein D MoaD1 (molybdopterin converting factor small subunit) (molybdopterin [MPT] converting factor, subunit 1)	L7N6B4	intermediary metabolism and respiration	0	Rv3112, (MTCY164.22), len: 83 aa. Probable moaD1, molybdenum cofactor biosynthesis protein (molybdopterin converting factor (subunit 1)), similar to others e.g. Q9HJF0|TA1019 from Thermoplasma acidophilum (85 aa), FASTA scores: opt: 144, E(): 0.0012, (31.7% identity in 82 aa overlap); BAB59710|TVG0556526 from Thermoplasma volcanium (90 aa), FASTA scores: opt: 144, E(): 0.0012, (31.7% identity in …	NonEssential	NonEssential
Rv1524	Rv1524	567.086	-0.606316	0.14046	-4.31664	1.58423e-05	8.66361e-05	Unknown	Probable glycosyltransferase	P9WN07	intermediary metabolism and respiration	MSMEG_0385,MSMEG_4740	Rv1524, (MTCY19G5.04c), len: 414 aa. Probable glycosyltransferase, similar to many e.g. P96559|U84349 glycosyltransferase GTFB from Amycolatopsis orientalis (407 aa), FASTA scores: opt: 363, E(): 6.2e-23, (28.8% identity in 430 aa overlap); also high similarity to Rv1526c|MTCY19G5.02 Mycobacterium tuberculosis hypothetical protein (58.7% identity in 416 aa overlap); and AF143772|AF143772_15 glyco…	NonEssential	NonEssential
Rv1390	rpoZ	1958.81	-0.606288	0.115765	-5.23723	1.63004e-07	1.20942e-06	Promotes RNA polymerase assembly. Latches the N-and C-terminal regions of the beta' subunit thereby faciltating its interaction with the beta and alpha subunits [catalytic activity: N nucleoside triphosphate = N diphosphate + {RNA}N].	Probable DNA-directed RNA polymerase (omega chain) RpoZ (transcriptase omega chain) (RNA polymerase omega subunit)	P9WGY5	information pathways	MSMEG_3053	Rv1390, (MTCY21B4.07), len: 110 aa. Probable rpoZ, DNA-directed RNA polymerase omega chain. Belongs to the RNA polymerase omega chain family.	Essential	Essential
Rv2547	vapB19	94.6348	-0.604309	0.177177	-3.41077	0.000647791	0.00257194	Unknown	Possible antitoxin VapB19	P95006	virulence, detoxification, adaptation	0	Rv2547, (MTCY159.09c), len: 85 aa. Possible vapB19, antitoxin, part of toxin-antitoxin (TA) operon with Rv2548 (See Arcus et al., 2005; Pandey and Gerdes, 2005). Similar to others in Mycobacterium tuberculosis e.g. P71666|YD98_MYCTU|Rv1398c|MT1442|MTCY21B4.15c hypothetical 9.4 KDA protein from (85 aa), FASTA scores: opt: 108, E(): 0.33, (37.1% identity in 62 aa overlap); and to CAC45864|SMC01933 …	NonEssential	NonEssential
Rv3566c	nat	268.272	-0.604023	0.150949	-4.0015	6.2941e-05	0.000305127	Could have a role in acetylating, and hence inactivating, the antitubercular drug isoniazid [catalytic activity: acetyl-CoA + arylamine = CoA + N-acetylarylamine].	Arylamine N-acetyltransferase Nat (arylamine acetylase)	P9WJI5	intermediary metabolism and respiration	MSMEG_0306	Rv3566c, (MT3671, MTCY06G11.13c), len: 283 aa. Nat (alternate gene name: nhoA), arylamine N-acetyltransferase (see citations below), highly similar to O86309|NAT_MYCSM arylamine N-acetyltransferase from Mycobacterium smegmatis (see citation below) (275 aa), FASTA scores: opt: 1114, E(): 3e-66, (60.95% identity in 274 aa overlap). Also highly similar to others e.g. Q98D42|BAB51429|MLR4870 from Rhi…	NonEssential	NonEssential
Rv0084	hycD	474.267	-0.603049	0.100273	-6.01408	1.8091e-09	1.63922e-08	Involved in hydrogen metabolism; FHL pathway.	Possible formate hydrogenlyase HycD (FHL)	Q10881	intermediary metabolism and respiration	0	Rv0084, (MTCY251.02), len: 316 aa. Possible hycD (alternate gene name: hevD), formate hydrogenlyase, integral membrane protein, similar to others. Belongs to the complex I subunit 1 family.	NonEssential	Essential
Rv1404	Rv1404	860.844	-0.601209	0.230693	-2.6061	0.00915801	0.0267153	Involved in transcriptional mechanism	Probable transcriptional regulatory protein	P71672	regulatory proteins	MSMEG_5566	Rv1404, (MTCY21B4.21), len: 160 aa. Probable transcriptional regulatory protein, some similarity to MARR_ECOLI|P27245 multiple antibiotic resistance protein from Escherichia coli (125 aa), FASTA scores: opt: 136, E(): 0.004, (35.1% identity in 74 aa overlap).	NonEssential	NonEssential
Rv3244c	lpqB	2632.84	-0.601143	0.0779483	-7.71207	1.23795e-14	1.52427e-13	Unknown	Probable conserved lipoprotein LpqB	P9WK37	cell wall and cell processes	MSMEG_1876	Rv3244c, (MTCY20B11.19c), len: 583 aa. Probable lpqB, conserved lipoprotein; contains appropriately placed lipoprotein signature (PS00013). Equivalent to Q9CCJ0|LPQB|ML0775 putative lipoprotein from Mycobacterium leprae (589 aa), FASTA scores: opt: 3375, E(): 1.4e-186, (87.9% identity in 579 aa overlap). Also similar to various proteins (in particular transferases) e.g. Q9KYX0|SCE33.13c putative …	Essential	Essential
Rv3386	Rv3386	173.533	-0.599377	0.253473	-2.36466	0.0180465	0.0475632	Involved in the transposition of the insertion sequence IS1560.	Possible transposase	O50413	insertion seqs and phages	0	Rv3386, (MTV004.44), len: 234 aa. Possible transposase, showing very weak similarity to several is element transposases. Highly similar (but shorter) to P963659|MTCY10G2_13|Rv1036c from Mycobacterium tuberculosis (112 aa), FASTA scores: opt: 507, E(): 8.3e-25, (83.9% identity in 87 aa overlap).	NonEssential	NonEssential
Rv3604c	Rv3604c	2060	-0.5991	0.10156	-5.89895	3.65829e-09	3.25596e-08	Unknown	Probable conserved transmembrane protein rich in alanine and arginine and proline	O06278	cell wall and cell processes	MSMEG_6099	Rv3604c, (MTCY07H7B.18), len: 397 aa. Probable conserved ala-, arg-, pro-rich transmembrane protein, equivalent to O69526|MLCB2548.03c|ML0228 putative membrane protein from Mycobacterium leprae (432 aa), FASTA scores: opt: 869, E(): 2.9e-31, (59.7% identity in 432 aa overlap). Contains two possible membrane-spanning domains. N-terminus shortened since first submission (previously 462 aa). A core …	Essential	Essential
Rv2430c	PPE41	1904.08	-0.599077	0.182521	-3.28223	0.00102988	0.00386712	Function unknown	PPE family protein PPE41	Q79FE1	PE/PPE	0	Rv2430c, (MTCY428.16), len: 194 aa. PPE41, Member of the Mycobacterium tuberculosis PPE family similar to others e.g. AAK46014|Rv1745|MT1745 from Mycobacterium tuberculosis (385 aa) FASTA scores: opt: 389, E(): 1.2e-17, (35.95% identity in 192 aa overlap); etc.	NonEssential	NonEssential
Rv1247c	relB	145.824	-0.59867	0.193418	-3.09522	0.00196669	0.00697375	Function unknown	Antitoxin RelB	O50462	virulence, detoxification, adaptation	0	Rv1247c, (MTV006.19c), len: 89 aa. RelB, antitoxin, part of toxin-antitoxin (TA) operon with Rv1246c (See Pandey and Gerdes, 2005), some similarity to hypothetical proteins including Mycobacterium tuberculosis proteins Rv2865|MTV003.11 (93 aa), FASTA scores: opt: 249, E(): 5.4e-13, (44.2% identity in 86 aa overlap); Rv0268|Z86089|P95225 (169 aa) opt: 125, E(): 0.0089, (41.8% identity in 55 aa ove…	NonEssential	NonEssential
Rv0642c	mmaA4	2337.25	-0.597769	0.134453	-4.44592	8.75156e-06	5.09851e-05	Involved in mycolic acids modification. Catalyzes unusual S-adenosyl-methionine-dependent transformation of a cis-olefin mycolic acid into a secondary alcohol. Catalyzes introduction of a hydroxyl group at the distal position on mycolic acid chains to produce the hydroxyl mycolate. Mycolic acids represent a major constituent of the mycobacterial cell wall complex. Methyl transfer results in forma…	Methoxy mycolic acid synthase 4 MmaA4 (methyl mycolic acid synthase 4) (MMA4) (hydroxy mycolic acid synthase)	Q79FX8	lipid metabolism	0	Rv0642c, (MTCY20H10.23c), len: 301 aa. MmaA4, methoxy mycolic acid synthase 4 (methyltransferase) (see citations below). Equivalent to AAC44876|AAC44876.1|cmaA methyl transferase (mycolic acid modification protein) from Mycobacterium bovis BCG strain Pasteur (298 aa); NP_302280.1|NC_002677 methyl mycolic acid synthase 4 from Mycobacterium leprae (298 aa); and highly similar to others from Mycobac…	NonEssential	NonEssential
Rv2442c	rplU	931.666	-0.596012	0.150716	-3.95454	7.6682e-05	0.000368184	Involved in translation mechanisms.	50S ribosomal protein L21 RplU	P9WHC3	information pathways	MSMEG_4625	Rv2442c, (MTCY428.04), len: 104 aa. rplU, 50S ribosomal protein L21, equivalent to Q9CBZ2|RL21_MYCLE from Mycobacterium leprae (103 aa), FASTA scores: opt: 579, E(): 4.8e-31, (91.1% identity in 102 aa overlap). Also highly similar to others e.g. P95756|RL21_STRGR from Streptomyces griseus (106 aa), FASTA scores: opt: 362, E(): 5.4e-17, (56.0% identity in 100 aa overlap); etc.	Essential	Essential
Rv0309	Rv0309	1414.24	-0.595165	0.0969729	-6.13743	8.38674e-10	7.82892e-09	Unknown	Possible conserved exported protein	O07236	cell wall and cell processes	MSMEG_0635	Rv0309, (MTCY63.14), len: 218 aa. Possible conserved exported protein (has putative N-terminal signal sequence), equivalent to AC32053.1|AL583926 putative secreted protein from Mycobacterium leprae (218 aa). Also similar to others e.g. AB76092.1|AL157956 putative secreted protein from Streptomyces coelicolor (238 aa). Predicted to be an outer membrane protein (See Song et al., 2008).	NonEssential	NonEssential
Rv2000	Rv2000	151.136	-0.5944	0.225225	-2.63913	0.00831184	0.0245141	Unknown	Unknown protein	P9WLN7	conserved hypotheticals	0	Rv2000, (MTCY39.18c), len: 537 aa. Unknown protein.	NonEssential	NonEssential
Rv3538	Rv3538	94.5804	-0.59385	0.319964	-1.85599	0.0634546	0.133634	Unknown; probably involved in cellular metabolism. Predicted to be involved in lipid catabolism.	Probable dehydrogenase. Possible 2-enoyl acyl-CoA hydratase.	Q6MWW2	intermediary metabolism and respiration	MSMEG_5943	Rv3538, (MTCY03C7.18c), len: 286 aa. Probable double hotdog R-specific hydratase, substrate unknown, shows structural similarity to six others in Mycobacterium tuberculosis (see Castell et al (2005) below) especially Rv3389. Probable dehydrogenase, similar to Q9L009|SCC30.12c putative dehydrogenase from Streptomyces coelicolor (333 aa), FASTA scores: opt: 842, E(): 3.6e-44, (48.4% identity in 285…	NonEssential	NonEssential
Rv0890c	Rv0890c	1280.02	-0.592371	0.102383	-5.78584	7.21519e-09	6.22834e-08	Involved in transcriptional mechanism.	Probable transcriptional regulatory protein (probably LuxR-family)	P9WMG1	regulatory proteins	0	Rv0890c, (MTCY31.18c), len: 882 aa. Probable transcriptional regulatory protein, LuxR family, highly similar (but shorter 238 aa in N-terminus) to NP_302202.1|NC_002677 possible transcriptional regulator from Mycobacterium leprae (1106 aa). Also highly similar (generally in part) to others e.g. T50568 probable multi-domain regulatory protein from Streptomyces coelicolor (1334 aa); P10957|NARL_ECO…	NonEssential	NonEssential
Rv0926c	Rv0926c	344.51	-0.592316	0.11971	-4.94793	7.50067e-07	5.1108e-06	Function unknown	Conserved hypothetical protein	I6WZS8	conserved hypotheticals	MSMEG_5586	Rv0926c, (MTCY21C12.20c), len: 358 aa. Conserved hypothetical protein, similar to Rv1059 conserved hypothetical protein from Mycobacterium tuberculosis (354 aa). Also shows some similarity to AF170923|AF170923_3 dihydrodipicolinate reductase from Mastigocladus laminosus (278 aa), FASTA scores: opt: 170, E(): 0.00088, (25.7% identity in 276 aa overlap).	NonEssential	NonEssential
Rv3462c	infA	2356.08	-0.592082	0.143751	-4.11881	3.80837e-05	0.000190488	No specific function has so far been attributed to this initiation factor; however, it seems to stimulate more or less all the activities of the other two initiation factors, if-2 and if-3.	Probable translation initiation factor if-1 InfA	P9WKK3	information pathways	MSMEG_1519	Rv3462c, (MTCY13E12.15c), len: 73 aa. Probable infA, initiation factor if-1, equivalent to P45957|ML1962|INFA translation initiation factor if-1 from Mycobacterium bovis (72 aa) and Mycobacterium leprae (72 aa), FASTA scores: opt: 472, E(): 6.6e-28, (100.0% identity in 72 aa overlap). Also highly similar to others e.g. O54209|IF1_STRCO|INFA|SC6G4.03 from Streptomyces coelicolor (73 aa), FASTA sco…	Essential	Essential
Rv0576	Rv0576	952.729	-0.591503	0.151391	-3.90713	9.33973e-05	0.000442095	Involved in transcriptional mechanism.	Probable transcriptional regulatory protein (possibly ArsR-family)	O53773	regulatory proteins	0	Rv0576, (MTV039.14), len: 434 aa. Probable transcriptional regulator, ArsR family. N-terminus highly similar to others e.g. NP_102487.1|NC_002678 transcriptional regulator from Mesorhizobium loti (104 aa); NP_242952.1|NC_002570 transcriptional regulator (ArsR family) from Bacillus halodurans (109 aa); etc. C-terminal region (~240-434) shows similarity with D67028_1 from Rhodococcus rhodochrous (1…	NonEssential	NonEssential
Rv3692	moxR2	664.844	-0.590705	0.170689	-3.46071	0.000538749	0.00217998	Involved in transcriptional mechanism; regulates methanol dehydrogenase.	Probable methanol dehydrogenase transcriptional regulatory protein MoxR2	I6YGX9	regulatory proteins	MSMEG_6219	Rv3692, (MTV025.040), len: 358 aa. Probable moxR2, methanol dehydrogenase regulatory protein, highly similar (generally longer at N-terminus) to Q9KYW3|SCE33.20 putative regulatory protein from Streptomyces coelicolor (329 aa), FASTA scores: opt: 1523, E(): 4.2e-74, (70.9% identity in 330 aa overlap); Q9Z538|SC9B2.21c putative regulatory protein from Streptomyces coelicolor (332 aa) FASTA scores:…	NonEssential	NonEssential
Rv0227c	Rv0227c	2194.23	-0.588776	0.191299	-3.07778	0.00208548	0.00731101	Unknown	Probable conserved membrane protein	P96409	cell wall and cell processes	MSMEG_0317	Rv0227c, (MTCY08D5.22c), len: 421 aa. Possible conserved membrane protein, equivalent to AL022486|MLCB1883_4 from Mycobacterium leprae (448 aa), FASTA scores: opt: 2148, E(): 0, (76.6% identity in 423 aa overlap). A core mycobacterial gene; conserved in mycobacterial strains (See Marmiesse et al., 2004).	Essential	Essential
Rv0781	ptrBa	274.267	-0.587139	0.190416	-3.08346	0.00204608	0.00720434	Cleaves peptide bonds on the C-terminal side of lysyl and argininyl residues [catalytic activity: hydrolysis of ARG-|-XAA and LYS-|-XAA bonds in oligopeptides, even when P1' residue is proline].	Probable protease II PtrBa [first part] (oligopeptidase B)	P71835	intermediary metabolism and respiration	0	Rv0781, (MTCY369.25), len: 236 aa. Probable ptrBa, first part of protease II, equivalent to N-terminus of NP_302455.1|NC_002677 protease II from Mycobacterium leprae (724 aa). Also highly similar to N-termini of many proteases II e.g. P24555|PTRB_ECOLI|TLP|B1845 protease II from Escherichia coli strains K12 and HB101 (707 aa), FASTA scores: opt: 204, E(): 7.4e-07, (29.6% identity in 230 aa overla…	NonEssential	NonEssential
Rv3690	Rv3690	379.511	-0.586233	0.114918	-5.10131	3.37309e-07	2.41347e-06	Unknown	Probable conserved membrane protein	O69658	cell wall and cell processes	MSMEG_6217	Rv3690, (MTV025.038), len: 217 aa. Probable conserved membrane protein, similar to Q9KYW5|SCE33.18 putative integral membrane protein from Streptomyces coelicolor (231 aa), FASTA scores: opt: 419, E(): 1.5e-19, (36.0% identity in 211 aa overlap). Equivalent to AAK48159 from Mycobacterium tuberculosis strain CDC1551 (233 aa) but shorter 16 aa.	NonEssential	NonEssential
Rv1046c	Rv1046c	812.369	-0.585944	0.141772	-4.13299	3.58072e-05	0.000181248	Unknown	Hypothetical protein	L0T8G6	unknown	0	Rv1046c, (MTCY10G2.03), len: 174 aa. Hypothetical unknown protein. Start changed since first submission (-65 aa). This region is a possible MT-complex-specific genomic island (See Becq et al., 2007).	NonEssential	NonEssential
Rv2063A	mazF7	69.2555	-0.585527	0.228181	-2.56607	0.0102858	0.0294699	Unknown	Possible toxin MazF7	P0CL62	virulence, detoxification, adaptation	0	Rv2063A, len: 136 aa. Possible mazF7 toxin, part of toxin-antitoxin (TA) operon with Rv2063 (See Pandey and Gerdes, 2005).	NonEssential	NonEssential
Rv2036	Rv2036	93.9261	-0.585018	0.215293	-2.71731	0.00658146	0.020044	Unknown	Conserved hypothetical protein	O53480	conserved hypotheticals	0	Rv2036, (MTV018.23), len: 213 aa. Conserved hypothetical protein; similar to many.	NonEssential	NonEssential
Rv3501c	yrbE4A	304.219	-0.583079	0.138983	-4.19532	2.72488e-05	0.000142232	Unknown. Predicted to be involved in lipid catabolism.	Conserved integral membrane protein YrbE4A. Possible ABC transporter.	O53546	virulence, detoxification, adaptation	MSMEG_5902	Rv3501c, (MTV023.08c), len: 254 aa. YrbE4A, conserved integral membrane protein, part of mce4 operon and member of YrbE family (see citations below), highly similar to Mycobacterium tuberculosis proteins O07412|Rv0167|MTCI28.07|yrbE1A (265 aa); O07791|Rv0587|MTCY19H5.35|yrbE2A (265 aa); and O53965|Rv1964|MTV051.02|yrbE3A (265 aa). Also highly similar to conserved hypothetical integral membrane pr…	NonEssential	NonEssential
Rv3908	mutT4	1627.9	-0.581896	0.156334	-3.72214	0.000197539	0.000878171	Function unknown	Possible mutator protein MutT4	P9WIX7	information pathways	MSMEG_6927	Rv3908, (MTCY15F10.03c), len: 248 aa. Possible mutT4, mutator protein, equivalent to Q50195|ML2698|L222-ORF6 hypothetical protein from Mycobacterium leprae (251 aa), FASTA scores: opt: 1270, E(): 3.4e-62, (79.05% identity in 248 aa overlap). Also similar to O66548|APFA|AQ_158 hydrolase from Aquifex aeolicus (134 aa), FASTA scores: opt: 300, E(): 1.1e-09, (37.3% identity in 142 aa overlap); and si…	NonEssential	Essential
Rv3679	Rv3679	3758.28	-0.581453	0.0961015	-6.05041	1.44476e-09	1.31915e-08	Anion-transporting ATPase; supposedly catalyzes the extrusion of undetermined anions [catalytic activity: ATP + H(2)O + undetermined anion(in) = ADP + phosphate + undetermined anion(out)].	Probable anion transporter ATPase	P9WKX5	cell wall and cell processes	MSMEG_6193	Rv3679, (MTV025.027), len: 340 aa. Probable anion transporting ATPase, equivalent to Q9CB88|ML2305 probable anion transporter protein from Mycobacterium leprae (341 aa), FASTA scores: opt: 1810, E(): 2.1e-98, (84.15% identity in 341 aa overlap). Also highly similar to Q9XA36|SCH17.11 putative ion-transporting ATPase from Streptomyces coelicolor (325 aa), FASTA scores: opt: 989, E(): 1.4e-50, (52.…	NonEssential	NonEssential
Rv3756c	proZ	1173.33	-0.581419	0.185789	-3.12947	0.00175124	0.00631578	Thought to be involved in active transport of osmoprotectant (glycine betaine/carnitine/choline/L-proline) across the membrane (import). Responsible for the translocation of the substrate across the membrane.	Possible osmoprotectant (glycine betaine/carnitine/choline/L-proline) transport integral membrane protein ABC transporter ProZ	O69722	virulence, detoxification, adaptation	MSMEG_6331	Rv3756c, (MTV025.104c), len: 239 aa. Possible proZ, osmoprotectant transport integral membrane protein ABC transporter (see citation below), similar to osmoprotection proteins (proW, proZ) involved in glycine betaine/L-proline/choline transport, e.g. BAB58609|Q99RI4|OPUCB|SA2236|SAV2447 OPUCB protein (probable glycine betaine/carnitine/choline ABC transporter) from Staphylococcus aureus (211 aa) …	NonEssential	NonEssential
Rv0924c	mntH	359.648	-0.580878	0.174948	-3.32029	0.000899242	0.00342463	H(+)-stimulated, highly selective, divalent cation uptake system. Responsible for the translocation of the divalent metal across the membrane.	Divalent cation-transport integral membrane protein MntH (BRAMP) (MRAMP)	P9WIZ5	cell wall and cell processes	MSMEG_5589	Rv0924c, (MTCY21C12.18c), len: 428 aa. MntH (alternative gene name: Nramp, Mramp), H+-dependent divalent cation-transport integral membrane protein (see citations below), equivalent to O69443|MNTH_MYCBO probable manganese transport protein MNTH (BRAMP) from Mycobacterium bovis (415 aa); and NP_302396.1|NC_002677 probable manganese transport protein from Mycobacterium leprae (426 aa). Also similar…	NonEssential	NonEssential
Rv3250c	rubB	742.102	-0.58033	0.270111	-2.14849	0.0316751	0.0760576	Involved in the hydrocarbon hydroxylating system to convert conversion of dodecane to lauric acid, which transfers electrons from NADH to rubredoxin reductase and then through rubredoxin to alkane 1 monooxygenase.	Probable rubredoxin RubB	I6YFL7	intermediary metabolism and respiration	MSMEG_1841	Rv3250c, (MTCY20B11.25c), len: 60 aa. Probable rubB, rubredoxin, highly similar to other rubredoxins e.g. Q9AE66|RUBA4 from Rhodococcus erythropolis (60 aa), FASTA scores: opt: 391, E(): 2.2e-21, (83.05% identity in 59 aa overlap); Q9AE63|RUBA2 from Rhodococcus erythropolis (63 aa), FASTA scores: opt: 380, E(): 1.4e-20, (83.9% identity in 56 aa overlap); P42453|RUBR_ACICA|RUBA from Acinetobacter …	NonEssential	NonEssential
Rv1245c	Rv1245c	1388.99	-0.578512	0.156837	-3.68861	0.000225482	0.000989163	Function unknown; supposedly involved in cellular metabolism.	Probable short-chain type dehydrogenase/reductase	O50460	intermediary metabolism and respiration	MSMEG_5053	Rv1245c, (MTV006.17c), len: 276 aa. Probable short-chain dehydrogenase/reductase, equivalent to NP_301801.1|NC_002677 short chain alcohol dehydrogenase from Mycobacterium leprae (277 aa). Also highly similar to various dehydrogenases and oxidoreductases e.g. NP_250228.1|NC_002516 probable short-chain dehydrogenase from Pseudomonas aeruginosa (295 aa); NP_421969.1|NC_002696 short chain dehydrogena…	NonEssential	NonEssential
Rv3170	aofH	459.746	-0.578204	0.134129	-4.31082	1.62652e-05	8.85868e-05	Possibly catalyzes the oxidative deamination: oxidize on primary amines, and perhaps on secondary and tertiary amines [catalytic activity: RCH(2)NH(2) + H(2)O + O(2) = RCHO + NH(3) + H(2)O(2)]. Must have important function in metabolism. Supposedly involved in stationary-phase survival.	Probable flavin-containing monoamine oxidase AofH (amine oxidase) (MAO)	P9WQ15	intermediary metabolism and respiration	MSMEG_2035	Rv3170, (MT3259, MTV014.14), len: 448 aa. Probable aofH, flavin-containing (mono)amine oxidase, equivalent to a predicted homologous protein from Mycobacterium smegmatis (see citation below), and similar to many eukaryotic monoamine oxidases e.g. P49253|AOF_ONCMY from Oncorhynchus mykiss (Rainbow trout) (Salmo gairdneri) (522 aa), FASTA scores: opt: 869, E(): 5.3e-44, (37.7% identity in 448 aa ov…	NonEssential	NonEssential
Rv3877	eccD1	3075.16	-0.577841	0.229729	-2.51531	0.0118926	0.0335231	Unknown	ESX conserved component EccD1. ESX-1 type VII secretion system protein. Probable transmembrane protein.	P9WNQ7	cell wall and cell processes	MSMEG_0068	Rv3877, (MTV027.12), len: 511 aa. EccD1, esx conserved component, ESX-1 type VII secretion system protein, probable transmembrane protein, equivalent to Q9CDD9|ML0047 putative membrane protein from Mycobacterium leprae (512 aa), FASTA scores: opt: 2496, E(): 2.8e-140, (74.0% identity in 512 aa overlap); and highly similar, but longer 32 aa, to O33081|MLCB628.10c hypothetical 51.4 KDA protein from…	NonEssential	NonEssential
Rv3405c	Rv3405c	233.094	-0.57726	0.189537	-3.04564	0.00232189	0.00803455	May be involved in transcriptional mechanism.	Possible transcriptional regulatory protein	P9WMC3	regulatory proteins	MSMEG_0180	Rv3405c, (MTCY78.23), len: 188 aa. Possible transcriptional regulator, showing weak similarity to other bacterial regulatory proteins e.g. Q9KE70|BH0987 from Bacillus halodurans (203 aa), FASTA scores: opt: 168, E(): 0.0016, (34.8% identity in 92 aa overlap); Q9A5F7|CC2493 Caulobacter crescentus (204 aa), FASTA scores: opt: 160, E(): 0.0051, (32.6% identity in 89 aa overlap); Q9RDR0|SC4A7.02 from…	NonEssential	NonEssential
Rv0196	Rv0196	999.783	-0.576826	0.216377	-2.66583	0.00767978	0.0228889	Possibly involved in transcriptional mechanism.	Possible transcriptional regulatory protein	P9WME1	regulatory proteins	MSMEG_3520	Rv0196, (MTV033.04), len: 194 aa. Possible transcriptional regulatory protein, similar to two Bacillus subtilis regulators: P42105|YXAF_BACSU hypothetical 21.0 kDa protein (191 aa), FASTA scores: opt: 323, E(): 2.1e-15, (30.9% identity in 181 aa overlap); and Z99105|BSUB0002_9 negative regulator of the lincomycin operon (188 aa), FASTA scores: opt: 255, E(): 1e-10, (25.9 identity in 185 aa overla…	NonEssential	NonEssential
Rv2187	fadD15	1148.49	-0.576762	0.134677	-4.28256	1.84751e-05	9.98104e-05	Function unknown, but involved in lipid degradation.	Long-chain-fatty-acid-CoA ligase FadD15 (fatty-acid-CoA synthetase) (fatty-acid-CoA synthase)	O53521	lipid metabolism	MSMEG_4254	Rv2187, (MTV021.20), len: 600 aa. fadD15, long-chain-fatty-acid-CoA ligase, similar to several e.g. P44446|LCFH_HAEIN putative long-chain-fatty-acid--CoA ligase from Haemophilus influenzae (607 aa), FASTA scores: (607 aa) opt: 992, E(): 0, (31.5% identity in 578 aa overlap); etc. Contains PS00455 Putative AMP-binding domain signature. Belongs to the ATP-dependent AMP-binding enzyme family.	NonEssential	NonEssential
Rv0173	lprK	1819.51	-0.576592	0.108218	-5.32804	9.92765e-08	7.56159e-07	Unknown, but thought to be involved in host cell invasion.	Possible Mce-family lipoprotein LprK (Mce-family lipoprotein Mce1E)	O07417	cell wall and cell processes	MSMEG_0138	Rv0173, (MTCI28.13), len: 390 aa. Possible lprK (alternate gene name: mce1E), lipoprotein which belongs to 24-membered Mycobacterium tuberculosis Mce protein family (see citations below), highly similar to Mycobacterium tuberculosis proteins O07785|LPRL|Rv0593|MTCY19H5.29|mce2E (402 aa); O53971|LPRM|Rv1970|MTV051.08|mce3E (377 aa); etc. Also highly similar to others e.g. NP_302660.1|NC_002677 put…	NonEssential	NonEssential
Rv2008c	Rv2008c	82.3857	-0.57589	0.190505	-3.02297	0.0025031	0.0085729	Unknown	Conserved hypothetical protein	P9WLM9	conserved hypotheticals	0	Rv2008c, (MTCY39.09), len: 441 aa. Conserved hypothetical protein. Contains PS00017 ATP/GTP-binding site motif A, PS00501 Signal peptidases I serine active site. Also contains helix-turn-helix motif at aa 258-279.	NonEssential	Essential
Rv3442c	rpsI	2878.48	-0.575751	0.20957	-2.7473	0.00600874	0.0185247	Involved in translation mechanism. This protein is one of the assembly proteins of the 50S ribosomal subunit.	30S ribosomal protein S9 RpsI	P9WH25	information pathways	MSMEG_1557	Rv3442c, (MTCY77.14c), len: 151 aa. rpsI, 30S ribosomal protein S9, equivalent to P40828|RS9_MYCLE|ML0365|B229_C2_191 30S ribosomal protein S9 (153 aa), FASTA scores: opt: 800, E(): 2.1e-42, (83.85% identity in 155 aa overlap). Also highly similar to others e.g. Q53875|RS9_STRCO|SC6G4.13 from Streptomyces coelicolor (170 aa), FASTA scores: opt: 533, E(): 5.7e-26, (60.75% identity in 135 aa overla…	Essential	Essential
Rv3107c	agpS	522.388	-0.574751	0.106751	-5.38405	7.28276e-08	5.64343e-07	Involved in ether lipid biosynthesis [catalytic activity: 1-acyl-glycerone 3-phosphate + a long-chain alcohol = 1-alkyl-glycerone 3-phosphate + a long-chain acid anion].	Possible alkyldihydroxyacetonephosphate synthase AgpS (alkyl-DHAP synthase) (alkylglycerone-phosphate synthase)	O05784	lipid metabolism	0	Rv3107c, (MTCY164.17c), len: 527 aa. Possible agpS, alkyl-dihydroxyacetonephosphate synthase, similar to others and some various enzymes e.g. AAK46595|MT2311 putative alkyl-dihydroxyacetonephosphate synthase from Mycobacterium tuberculosis strain CDC1551 (529 aa), FASTA scores: opt: 1052, E(): 2.1e-58, (37.1% identity in 542 aa overlap); Q9RJ97|SCF91.28c putative flavoprotein from Streptomyces co…	NonEssential	NonEssential
Rv1133c	metE	23231.1	-0.574383	0.111053	-5.17216	2.31403e-07	1.69498e-06	Catalyzes the transfer of a methyl group from 5-methyltetrahydrofolate to homocysteine resulting in methionine formation (pathway: terminal step in the de novo biosynthesis of methionine) [catalytic activity: 5-methyltetrahydropteroyltri-L-glutamate + L- homocysteine = tetrahydropteroyltri-L-glutamate + L-methionine.]	Probable 5-methyltetrahydropteroyltriglutamate--homocysteine methyltransferase MetE (methionine synthase, vitamin-B12 independent isozyme)	P9WK07	intermediary metabolism and respiration	MSMEG_6638	Rv1133c, (MTC22G8.22), len: 759 aa (start site chosen by homology). Probable metE, 5-methyltetrahydropteroyltriglutamate--homocysteine methyltransferase, highly similar to others e.g. METE_ECOLI|P25665 Escherichia coli (752 aa), FASTA scores: opt: 2251, E(): 0, (48.1% identity in 756 aa overlap). Equivalent to Z94723|MLCB33_14 metE from M. leprae (760 aa) (85.3% identity in 755 aa overlap). Belon…	Essential	Essential
Rv2928	tesA	1208.5	-0.573255	0.151036	-3.79547	0.000147362	0.000672937	Probably involved in biosynthesis of phthiocerol dimycocerosate (PDIM)	Probable thioesterase TesA	P9WQD5	lipid metabolism	0	Rv2928, (MTCY338.17), len: 261 aa. Probable tesA, thioesterase, similar to many e.g. Q9L4W2|NYSE thioesterase involved in synthesis of the polyene antifungal antibiotic nystatin from Streptomyces noursei (see Brautaset et al., 2000) (251 aa). TesA|Rv2928 interacts with PpsE|Rv2935, by bacterial two-hybrid and GST-pulldown assays (See Rao and Ranganathan, 2004).	NonEssential	NonEssential
Rv0979A	rpmF	470.514	-0.571965	0.264376	-2.16345	0.0305067	0.0736344	Involved in translation mechanism.	50S ribosomal protein L32 RpmF	P0A5V8	information pathways	MSMEG_5489	Rv0979A, len: 57 aa. rpmF, 50S ribosomal protein L32, similar to others e.g. rpmF|Q9RL50 probable 50S ribosomal protein from Streptomyces coelicolor (56 aa), FASTA scores: E(): 5.1e-09, (63.45% identity in 52 aa overlap); etc. Belongs to the L32P family of ribosomal proteins.	Uncertain	NonEssential
Rv2493	vapB38	94.7663	-0.571505	0.193416	-2.95479	0.0031288	0.0104224	Unknown	Possible antitoxin VapB38	P9WJ25	virulence, detoxification, adaptation	0	Rv2493, (MTV008.49), len: 73 aa. Possible vapB38, antitoxin, part of toxin-antitoxin (TA) operon with Rv2494, see Arcus et al. 2005. Similar to others in Mycobacterium tuberculosis strain e.g. Rv3321c|MTV016.21c hypothetical 8.8 KDA protein from Mycobacterium tuberculosis strain H37Rv (80 aa). This region is a possible MT-complex-specific genomic island (See Becq et al., 2007).	Uncertain	NonEssential
Rv0158	Rv0158	450.333	-0.57105	0.146755	-3.89117	9.97601e-05	0.000468896	Involved in transcriptional mechanism.	Probable transcriptional regulatory protein (possibly TetR-family)	O53641	regulatory proteins	MSMEG_0120	Rv0158, (MTV032.01), len: 214 aa. Probable transcriptional regulator, possibly TetR family, showing weak similarity to various transcriptional activators and repressors e.g. P32398|YIXD_BACSU|YHGD hypothetical transcriptional regulatory protein from Bacillus subtilis (191 aa), FASTA scores: opt:172, E(): 2.4e-05, (23.0% identity in 191 aa overlap). Contains helix-turn-helix motif at aa 32-53 (Sco…	NonEssential	NonEssential
Rv1044	Rv1044	172.878	-0.569666	0.169841	-3.35411	0.000796219	0.00308496	Function unknown	Conserved hypothetical protein	P96357	conserved hypotheticals	0	Rv1044, (MTCY10G2.05c), len: 207 aa. Conserved hypothetical protein, similar to Mycobacterium tuberculosis hypothetical protein MTCY06G11.02C|P96837 (289 aa), fasta scores: E(): 8.9e-06, (30.7% identity in 150 aa overlap). Some similarity to U36837|LLU36837_1 Lactococcus lactis plasmid pNP40 (287 aa), FASTA scores: opt: 147, E (): 0.0087, (29.7% identity in 91 aa overlap). This region is a possib…	Essential	NonEssential
Rv3429	PPE59	1626.85	-0.568642	0.213466	-2.66385	0.00772512	0.0229864	Function unknown	PPE family protein PPE59	P9WHY1	PE/PPE	0	Rv3429, (MTCY77.01), len: 178 aa. PPE59, Member of the M. tuberculosis PPE family, similar to many e.g. the upstream Q50703|YY25_MYCTU|Rv3425|MTCY78.04c (176 aa), FASTA scores: opt: 781, E(): 1.9e-44, (69.9% identity in 176 aa overlap); and Q50702|YY26_MYCTU|Rv3426|MTCY78.03c (232 aa), FASTA scores: opt: 555, E(): 1.7e-29, (72.0% identity in 125 aa overlap) (but diverges at 3' end); etc.	NonEssential	NonEssential
Rv0005	gyrB	15577.8	-0.568145	0.119659	-4.74805	2.05392e-06	1.31911e-05	DNA gyrase negatively supercoils closed circular double-stranded DNA in an ATP-dependent manner and also catalyzes the interconversion of other topological isomers of double-stranded DNA rings, including catenanes and knotted rings [catalytic activity: ATP-dependent breakage, passage and rejoining of double-stranded DNA].	DNA gyrase (subunit B) GyrB (DNA topoisomerase (ATP-hydrolysing)) (DNA topoisomerase II) (type II DNA topoisomerase)	P9WG45	information pathways	MSMEG_0005	Rv0005, (MTCY10H4.03), len: 675 aa. GyrB, DNA gyrase subunit B (see citations below). Contains PS00177 DNA topoisomerase II signature. Belongs to the type II topoisomerase family. Start changed since first submission (-39 aa).	Essential	Essential
Rv0475	hbhA	2165.81	-0.565449	0.134251	-4.21189	2.53241e-05	0.0001334	Required for extrapulmonary dissemination. Mediates adherence to epithelial cells by binding to sulfated glycoconjugates present at the surface of these cells; binds heparin, dextran sulfate, fucoidan and chondroitin sulfate. Promotes hemagglutination of erythrocytes of certain host species. Induces mycobacterial aggregation.	Iron-regulated heparin binding hemagglutinin HbhA (adhesin)	P9WIP9	cell wall and cell processes	MSMEG_0919	Rv0475, hbhA (MTCY20G9.01), len: 199 aa. HbhA, iron-regulated heparin-binding hemagglutinin (see citations below), equivalent to CAC31971.1|AL583925 possible hemagglutinin from Mycobacterium leprae (188 aa). Contains possible N-terminal signal sequence and K-a-rich region at C-terminus: subcellular location: surface associated. A core mycobacterial gene; conserved in mycobacterial strains (See Ma…	NonEssential	NonEssential
Rv2828A	Rv2828A	124.38	-0.564948	0.33552	-1.6838	0.0922205	0.179609	Unknown	Conserved hypothetical protein	I6YAC9	conserved hypotheticals	0	Rv2828A, len: 89 aa. Conserved hypothetical protein, present in many mycobacteria. Equivalent to BCG2848c and Mb2852A (100% identity to both in 89 aa overlap)	Uncertain	NonEssential
Rv0823c	Rv0823c	8603.39	-0.56483	0.0721873	-7.82451	5.0962e-15	6.45304e-14	Thought to be involved in transcriptional mechanism.	Possible transcriptional regulatory protein	P9WNS7	regulatory proteins	MSMEG_5774	Rv0823c, (MTV043.15c), len: 389 aa. Possible transcriptional regulator (resembles nitrogen regulation protein), equivalent (but longer 24 aa in N-terminus) to MLU15182_31|U15182|NtrB NtrB protein from Mycobacterium leprae (384 aa), FASTA scores: opt: 2070, E(): 0, (82.3% identity in 384 aa overlap) (see citation below). Also highly similar to CAB63312.1|AL133471|SCC82.03c hypothetical protein fro…	NonEssential	NonEssential
Rv0581	vapB26	121.838	-0.564173	0.182631	-3.08914	0.00200737	0.00708669	Unknown	Possible antitoxin VapB26	O53778	virulence, detoxification, adaptation	0	Rv0581, (MTV039.19), len: 71 aa. Possible vapB26, antitoxin, part of toxin-antitoxin (TA) operon with Rv0582, see Arcus et al. 2005. Showing weak similarity to other Mycobacterium tuberculosis proteins including P95003|Z83863|Rv2550c|MTCY159_6 conserved hypothetical protein (81 aa), FASTA scores: opt: 93, E(): 3.2, (25.7% identity in 70 aa overlap); Rv2871; Rv1241; etc. Also shows weak similarity…	NonEssential	NonEssential
Rv0204c	Rv0204c	1811.01	-0.56403	0.0905926	-6.226	4.78485e-10	4.59483e-09	Unknown	Probable conserved transmembrane protein	I6Y748	cell wall and cell processes	MSMEG_0248	Rv0204c, (MTV033.12c), len: 412 aa. Probable conserved transmembrane protein (see citation below), equivalent, but has C-terminal extension, to Z95398|MLCL622.17c from Mycobacterium leprae (367 aa), FASTA scores: opt: 2002, E(): 0, (82.4% identity in 374 aa overlap). Some similarity to Rv0585c from Mycobacterium tuberculosis. Nucleotide position 242299 in the genome sequence has been corrected, C…	NonEssential	NonEssential
Rv0078	Rv0078	144.109	-0.562833	0.208682	-2.69708	0.00699498	0.021127	Possibly involved in transcriptional mechanism.	Probable transcriptional regulatory protein	O53623	regulatory proteins	0	Rv0078, (MTV030.22), len: 201 aa. Probable transcriptional regulator. Contains probable helix-turn-helix motif from aa 35 to 56 (Score 1348, +3.78 SD).	NonEssential	NonEssential
Rv3915	Rv3915	3006.73	-0.562822	0.0816229	-6.8954	5.37134e-12	5.85885e-11	Function unknown; probably involved in cellular metabolism.	Probable peptidoglycan hydrolase	L7N653	intermediary metabolism and respiration	MSMEG_6935	Rv3915, (MTV028.06), len: 406 aa. Probable peptidoglycan hydrolase, equivalent to Q9CCX8|ML2704 putative hydrolase from Mycobacterium leprae (406 aa) FASTA scores: opt: 2341, E(): 2.7e-138, (86.95% identity in 406 aa overlap); the N-terminal end is highly similar to Q59535 N-acetymuramyl-L-alanine amidase from Mycobacterium leprae (205 aa), FASTA scores: opt: 1046, E(): 5.7e-58, (84.85% identity …	Essential	Essential
Rv2831	echA16	329.357	-0.562596	0.285755	-1.96881	0.0489754	0.109519	Could possibly oxidize fatty acids using specific components [catalytic activity: (3S)-3-hydroxyacyl-CoA = trans-2(or 3)-enoyl-CoA + H(2)O].	Probable enoyl-CoA hydratase EchA16 (enoyl hydrase) (unsaturated acyl-CoA hydratase) (crotonase)	I6YEH6	lipid metabolism	MSMEG_2641	Rv2831, (MTCY16B7.11c), len: 249 aa. Probable echA16, enoyl-CoA hydratase, similar to others e.g. O23468|AT4G16210 from Arabidopsis thaliana (Mouse-ear cress) (244 aa), FASTA scores: opt: 491, E(): 7.3e-25, (42.1% identity in 190 aa overlap); Q98LI4|MLL1009 from Rhizobium loti (Mesorhizobium loti) (258 aa), FASTA scores: opt: 491, E(): 7.6e-25, (40.75% identity in 248 aa overlap); O07137|ECH8_MYC…	NonEssential	NonEssential
Rv0002	dnaN	2040.01	-0.562404	0.152611	-3.68521	0.000228517	0.00100138	DNA polymerase III is a complex, multichain enzyme responsible for most of the replicative synthesis in bacteria. This DNA polymerase also exhibits 3' to 5' exonuclease activity. The beta chain is required for initiation of replication once it is clamped onto DNA, it slides freely (bidirectional and ATP-independent) along duplex DNA [catalytic activity: N deoxynucleoside triphosphate = N diphosph…	DNA polymerase III (beta chain) DnaN (DNA nucleotidyltransferase)	P9WNU1	information pathways	MSMEG_0001	Rv0002, (MTV029.02, MTCY10H4.0), len: 402 aa. DnaN, DNA polymerase III (beta chain) (see citations below), equivalent to other Mycobacterial DNA polymerases III beta chain. Also highly similar to others e.g. P27903|DP3B_STRCO DNA polymerase III beta chain from Streptomyces coelicolor (376 aa). Overlaps and extends CDS in neighbouring cosmid MTCY10H4.01.	Essential	Essential
Rv2057c	rpmG1	17.9869	-0.56198	0.376659	-1.49201	0.135696	0.242082	Involved in translation	50S ribosomal protein L33 RpmG1	P9WH97	information pathways	MSMEG_6067	Rv2057c, (MTCY63A.03), len: 54 aa. rpmG1, 50S ribosomal protein L33, similar to many. Note that previously known as rpmG.	NonEssential	NonEssential
Rv3727	Rv3727	1236.12	-0.560973	0.128285	-4.37288	1.22617e-05	6.99127e-05	Function unknown; probably involved in cellular metabolism.	Possible oxidoreductase	O69694	intermediary metabolism and respiration	0	Rv3727, (MTV025.075), len: 602 aa. Possible oxidoreductase, similar to several plants phytoene dehydrogenases/desaturases e.g. Q9HSE1|CRTI3|VNG0277G phytoene dehydrogenase from Halobacterium sp. strain NRC-1 (541 aa), FASTA scores: opt: 299, E(): 1.1e-10, (29.85% identity in 576 aa overlap); Q9FZL6|CITPDS1 phytoene desaturase from Citrus unshiu (Satsuma orange) (553 aa), FASTA scores: opt: 164, E…	NonEssential	NonEssential
Rv1359	Rv1359	244.854	-0.560256	0.235366	-2.38036	0.0172955	0.0458851	Involved in transcriptional mechanism	Probable transcriptional regulatory protein	P9WM05	regulatory proteins	0	Rv1359, (MTCY02B10.23), len: 250 aa. Probable transcriptional regulatory protein, similar to Rv0891c|MTCY31.19c, (48.5% identity in 204 aa overlap) and to Rv1358|MTCY02B10.22 (43.7% identity in 197 aa overlap).	NonEssential	NonEssential
Rv3893c	PE36	120.991	-0.559743	0.213832	-2.61767	0.00885315	0.025996	Function unknown	PE family protein PE36	L7N660	PE/PPE	0	Rv3893c, (MTCY15F10.19), len: 77 aa. PE36, Member of the Mycobacterium tuberculosis PE family of conserved proteins (see citation below), similar to others e.g. O53690|Rv0285|MTV035.13 from Mycobacterium tuberculosis (102 aa), FASTA scores: opt: 136, E(): 0.042, (35.6% identity in 73 aa overlap).	NonEssential	NonEssential
Rv0893c	Rv0893c	349.871	-0.559288	0.166604	-3.35698	0.000787987	0.00305898	Possible methyltransferase	Possible S-adenosylmethionine-dependent methyltransferase	P9WFI1	lipid metabolism	0	Rv0893c, (MTCY31.21c), len: 325 aa. Possible S-adenosylmethionine-dependent methyltransferase (see Grana et al., 2007), belongs in family with P96823|Rv0146|MTCI5.20 from Mycobacterium tuberculosis (310 aa), FASTA scores: opt: 784, E(): 0, (43.2% identity in 308 aa overlap); Rv0726c, Rv0731c, Rv3399, etc. Also shows some similarity with others e.g. SC9B5.10|T35930 hypothetical protein from Strept…	NonEssential	NonEssential
Rv2822c	Rv2822c	66.5842	-0.559247	0.359856	-1.55409	0.120164	0.220851	Unknown	Hypothetical protein	P9WJG1	conserved hypotheticals	0	Rv2822c, (MTCY16B7.20), len: 124 aa. Hypothetical unknown protein. This region is a possible MT-complex-specific genomic island (See Becq et al., 2007).	NonEssential	NonEssential
Rv0431	Rv0431	1488.17	-0.559017	0.121373	-4.60579	4.10906e-06	2.52584e-05	Unknown	Putative tuberculin related peptide	P96277	cell wall and cell processes	MSMEG_0834	Rv0431, (MTCY22G10.28), len: 164 aa. Putative tuberculin related peptide; almost identical to D00815|MSGAT103_1 AT103 from Mycobacterium tuberculosis (172 aa), FASTA score: (99.4% identity in 163 aa overlap). Highly similar to to CAC30881.1|AL583923 tuberculin related peptide (AT103) from Mycobacterium leprae (167 aa). Some similarity to G550415|HRPC (282 aa), FASTA scores: opt: 120, E(): 0.36, (…	NonEssential	Essential
Rv3126c	Rv3126c	25.8556	-0.558924	0.335293	-1.66697	0.0955202	0.184602	Unknown	Hypothetical protein	P9WL09	conserved hypotheticals	0	Rv3126c, (MTCY164.36c), unknown, len: 104 aa. Hypothetical unknown protein. Shortened version of MTCY164.36c, avoiding overlap. This region is a possible MT-complex-specific genomic island (See Becq et al., 2007).	NonEssential	NonEssential
Rv2441c	rpmA	666.599	-0.558376	0.146946	-3.79988	0.000144766	0.000662591	Involved in translation mechanisms.	50S ribosomal protein L27 RpmA	P9WHB3	information pathways	MSMEG_4624	Rv2441c, (MTCY428.05), len: 86 aa. rpmA, 50S ribosomal proteins L27, equivalent to Q9CBZ3|RL27_MYCLE from Mycobacterium leprae (88 aa), FASTA scores: opt: 504, E(): 7.6e-28, (93.2% identity in 81 aa overlap). Also highly similar to others e.g. P95757|RL27_STRGR from Streptomyces griseus (85 aa), FASTA scores: opt: 442, E(): 1.2e-23, (81.5% identity in 81 aa overlap); etc. Contains PS00831 Ribosom…	Essential	Essential
Rv3424c	Rv3424c	887.026	-0.557167	0.195675	-2.8474	0.00440774	0.0140658	Unknown	Hypothetical protein	P9WKY3	conserved hypotheticals	0	Rv3424c, (MTCY78.05), len: 120 aa. Hypothetical unknown protein.	NonEssential	NonEssential
Rv0170	mce1B	1146.24	-0.556262	0.13462	-4.13209	3.59484e-05	0.000181734	Unknown, but thought to be involved in host cell invasion.	Mce-family protein Mce1B	O07414	virulence, detoxification, adaptation	0	Rv0170, (MTCI28.10), len: 346 aa. Mce1B (alternate gene name: mceD); belongs to 24-membered Mycobacterium tuberculosis Mce protein family (see citations below), highly similar to Mycobacterium tuberculosis proteins O07788|Rv0590|MTCY19H5.32c|mce2B (275 aa); O53968|Rv1967|MTV051.05|mce3B (342 aa); etc. Also highly similar to others e.g. NP_302657.1|NC_002677 putative secreted protein from Mycobact…	NonEssential	NonEssential
Rv2052c	Rv2052c	3362.6	-0.555676	0.191607	-2.90008	0.00373068	0.0122244	Unknown	Conserved protein	O53494	conserved hypotheticals	MSMEG_3861	Rv2052c, (MTV018.39c), len: 534 aa. Conserved protein, similar to many. Contains IPR013108 Amidohydrolase 3 domain.	NonEssential	NonEssential
Rv3251c	rubA	323.125	-0.555555	0.220071	-2.52444	0.0115884	0.0327807	Involved in the hydrocarbon hydroxylating system, which transfers electrons from NADH to rubredoxin reductase and then through rubredoxin to alkane 1 monooxygenase.	Probable rubredoxin RubA	O05894	intermediary metabolism and respiration	0	Rv3251c, (MTCY20B11.26c), len: 55 aa. Probable rubA, rubredoxin, highly similar to other rubredoxins (but sometimes shorter) e.g. Q9AE67|RUBA3 from Rhodococcus erythropolis (61 aa), FASTA scores: opt: 335, E(): 1e-17, (73.6% identity in 53 aa overlap); P00272|RUB2_PSEOL|ALKG from Pseudomonas oleovorans (172 aa), FASTA scores: opt: 278, E(): 2.7e-13, (65.3% identity in 49 aa overlap); CAC38028|ALK…	NonEssential	NonEssential
Rv1258c	Rv1258c	439.692	-0.555197	0.128733	-4.31278	1.61218e-05	8.80447e-05	Thought to be involved in transport of undetermined substrate (possibly macrolide) across the membrane (export). Responsible for the translocation of the undetermined substrate across the membrane.	Probable conserved integral membrane transport protein	P9WJX9	cell wall and cell processes	0	Rv1258c, MTCY50.24, len: 419 aa. Probable conserved integral membrane transport (efflux) protein, possibly member of major facilitator superfamily (MFS), highly similar to O32859|tap protein multidrug-resistance efflux pump from Mycobacterium fortuitum (409 aa), FASTA scores: E(): 0, (68.4% identity in 408 aa overlap). Contains PS00216 Sugar transport proteins signature 1.	NonEssential	NonEssential
Rv3757c	proW	958.288	-0.554032	0.132823	-4.17122	3.02976e-05	0.00015672	Thought to be involved in active transport of osmoprotectant (glycine betaine/carnitine/choline/L-proline) across the membrane (import). Responsible for the translocation of the substrate across the membrane.	Possible osmoprotectant (glycine betaine/carnitine/choline/L-proline) transport integral membrane protein ABC transporter ProW	O69723	virulence, detoxification, adaptation	MSMEG_6332	Rv3757c, (MTV025.105c), len: 229 aa. Possible proW, osmoprotectant transport integral membrane protein ABC transporter (see citation below), similar to osmoprotection proteins (proW, proZ) involved in glycine betaine/L-proline/choline transport, e.g. BAB58607|Q99RI6|OPUCD|SA2234|SAV2445 OPUCD protein (probable glycine betaine/carnitine/choline ABC transporter) from Staphylococcus aureus (231 aa) …	NonEssential	NonEssential
Rv1353c	Rv1353c	166.479	-0.55387	0.149591	-3.70256	0.000213434	0.00094249	Involved in transcriptional mechanism	Probable transcriptional regulatory protein	P9WMD3	regulatory proteins	MSMEG_2225	Rv1353c, (MTCY02B10.17c), len: 261 aa. Probable transcriptional regulatory protein, similar to TER1_ECOLI|P03038 tetracycline repressor protein class a from Escherichia coli (216 aa), FASTA scores, opt: 231, E(): 1.6e-08, (31.3% identity in 211 aa overlap). Helix turn helix motif present at aa 3859 (+3.59 SD). Belongs to the TetR/AcrR family of transcriptional regulators.	NonEssential	NonEssential
Rv2589	gabT	1437.58	-0.55263	0.0954849	-5.78761	7.13949e-09	6.17627e-08	Involved in 4-aminobutyrate (GABA) degradation pathway [catalytic activity: 4-aminobutanoate + 2-oxoglutarate = succinate semialdehyde + L-glutamate].	4-aminobutyrate aminotransferase GabT (gamma-amino-N-butyrate transaminase) (GABA transaminase) (glutamate:succinic semialdehyde transaminase) (GABA aminotransferase) (GABA-at)	P9WQ79	intermediary metabolism and respiration	MSMEG_2959	Rv2589, (MTCY227.12c), len: 449 aa. Probable gabT, 4-aminobutyrate aminotransferase, equivalent to P40829|GABT_MYCLE|ML0485|MLCB1259.03c|B1177_F2_67 4-aminobutyrate aminotransferase (446 aa), FASTA scores: opt: 2468, E(): 4.5e-141, (83.75% identity in 449 aa overlap). Also highly similar to others e.g. O86823|GABT from Streptomyces coelicolor (444 aa), FASTA scores: opt: 1832, E(): 8e-103, (63.9%…	NonEssential	NonEssential
Rv3866	espG1	2051.41	-0.552549	0.226142	-2.44337	0.014551	0.0398143	Function unknown	ESX-1 secretion-associated protein EspG1	P96210	cell wall and cell processes	MSMEG_0057	Rv3866, (MTCY01A6.01c, MTV027.01), len: 283 aa. espG1, ESX-1 secretion-associated protein. N-terminal end highly similar to O33091|MLCB628.20c hypothetical 13.1 KDA protein from Mycobacterium leprae (122 aa), FASTA scores: opt: 260, E(): 2.1e-09, (43.6% identity in 117 aa overlap); and C-terminal end highly similar to O33090|MLCB628.19c hypothetical 36.7 KDA protein from Mycobacterium leprae (338…	NonEssential	NonEssential
Rv0039c	Rv0039c	992.43	-0.552177	0.120665	-4.57612	4.73678e-06	2.88519e-05	Unknown	Possible conserved transmembrane protein	P9WM89	cell wall and cell processes	MSMEG_6920	Rv0039c, (MTCY21D4.02c, MTCY10H4.39c), len: 115 aa. Possible conserved transmembrane protein. A core mycobacterial gene; conserved in mycobacterial strains (See Marmiesse et al., 2004).	NonEssential	NonEssential
Rv3314c	deoA	526.601	-0.551136	0.123082	-4.47778	7.54239e-06	4.44569e-05	The enzymes which catalyze the reversible phosphorylosis of pyrimidine nucleosides are involved in the degradation of these compounds and in their utilization as carbon and energy sources, or in the rescue of pyrimidine BASES for nucleotide synthesis [catalytic activity: thymidine + phosphate = thymine + 2-deoxy-D-ribose 1-phosphate].	Probable thymidine phosphorylase DeoA (tdrpase) (pyrimidine phosphorylase)	P9WFS1	intermediary metabolism and respiration	MSMEG_1675	Rv3314c, (MTV016.14), len: 427 aa. Probable deoA, thymidine phosporylase, highly similar to many e.g. Q9AK36|DEOA from Streptomyces coelicolor (427 aa), FASTA scores: opt: 1668, E(): 3.2e-90, (62.35% identity in 425 aa overlap); Q9CFM5|PDP from Lactococcus lactis (subsp. lactis) (Streptococcus lactis) (430 aa), FASTA scores: opt: 1031, E(): 5.5e-53, (46.45% identity in 392 aa overlap); P19971|TYP…	NonEssential	NonEssential
Rv2635	Rv2635	1.03126	-0.55078	1.51296	-0.364041	0.715827	0.810352	Unknown	Hypothetical protein	P9WL57	conserved hypotheticals	0	Rv2635, (MTCY441.05), len: 80 aa. Hypothetical unknown protein.	NonEssential	NonEssential
Rv0759c	Rv0759c	342.802	-0.549684	0.134448	-4.08846	4.34249e-05	0.00021546	Function unknown	Conserved hypothetical protein	P9WML3	conserved hypotheticals	MSMEG_5871	Rv0759c, (MTCY369.04c), len: 110 aa. Conserved hypothetical protein, highly similar (but shorter 45 aa in N-terminus) to P49774|YHIT_MYCLE|ML2237|MLCB5.04c|U296A hypothetical hit-like protein from Mycobacterium leprae (155 aa), FASTA scores: opt: 766, E(): 0, (78.7% identity in 150 aa overlap). Also highly similar (but N-terminus always shorter) to hit-like proteins and protein kinase inhibitors …	NonEssential	NonEssential
Rv1683	Rv1683	3524.46	-0.549308	0.101299	-5.42265	5.87234e-08	4.61283e-07	Supposed involvement in lipid biosynthesis and degradation	Possible bifunctional enzyme; long-chain acyl-CoA synthase and lipase.	O33185	lipid metabolism	MSMEG_3767	Rv1683, (MTCI125.05), len: 999 aa. Possible bifunctional long-chain acyl-CoA synthase and lipase. Equivalent to Z95117|MLCB1351_21 possible long-chain acyl-CoA synthase from Mycobacterium leprae (1002 aa) (85.6% identity in 1002 aa overlap). Weakly similar to FATP_MOUSE|Q60714 long-chain fatty acid transport protein (646 aa), fasta scores: opt: 331, E(): 5e-08, (24.8% identity in 630 aa overlap).…	NonEssential	Essential
Rv2999	lppY	173.686	-0.546994	0.175228	-3.12161	0.00179867	0.00645783	Unknown	Probable conserved lipoprotein LppY	O53246	cell wall and cell processes	0	Rv2999, (MTV012.13), len: 321 aa. Probable lppY, conserved lipoprotein, highly similar to O07774|LPQO|Rv0604|MTCY19H5.18c putative lipoprotein from Mycobacterium tuberculosis (316 aa), FASTA scores: opt: 1153, E(): 5e-62, (53.2% identity in 312 aa overlap); and showing similarity with AAK80743|CAC2799 uncharacterized conserved protein similar to LPPY/LPQO of Mycobacterium tuberculosis from Clostr…	NonEssential	NonEssential
Rv3680	Rv3680	3722.61	-0.545897	0.0934008	-5.84467	5.07576e-09	4.45823e-08	Anion-transporting ATPase; supposedly catalyzes the extrusion of undetermined anions [catalytic activity: ATP + H(2)O + undetermined anion(in) = ADP + phosphate + undetermined anion(out)].	Probable anion transporter ATPase	I6Y498	cell wall and cell processes	MSMEG_6195	Rv3680, (MTV025.028), len: 386 aa. Probable anion transporting ATPase, equivalent to Q9CB87|ML2306 probable anion transporter protein from Mycobacterium leprae (381 aa), FASTA scores: opt: 2131, E(): 6.5e-120, (88.1% identity in 370 aa overlap). Also highly similar, but shorter 29 aa, to Q9XA35|SCH17.12 putative ion-transporting ATPase from Streptomyces coelicolor (481 aa), FASTA scores: opt: 119…	NonEssential	NonEssential
Rv1095	phoH2	7787.91	-0.545841	0.163834	-3.33168	0.00086325	0.00330008	Unknown	Probable PHOH-like protein PhoH2 (phosphate starvation-inducible protein PSIH)	O53443	intermediary metabolism and respiration	MSMEG_5247	Rv1095, (MTV017.48), len: 433 aa. Probable phoH2, phoH-like protein (phosphate starvation-induced protein), probably ATP-binding protein. Equivalent to AL049491 MLCB1222_14 Mycobacterium leprae (433 aa) (92.8% identity in 432 aa overlap). Similar to many proteins described as PhoH-like e.g. Z97025|BSZ97025_12 Bacillus subtilis (442 aa), FASTA scores: opt: 605, E(): 0, (40.1% identity in 444 aa ov…	NonEssential	NonEssential
Rv1627c	Rv1627c	1434.14	-0.54564	0.165504	-3.29683	0.000977828	0.00370283	Thought to be involved in lipid metabolism.	Probable nonspecific lipid-transfer protein	O06144	lipid metabolism	MSMEG_3844	Rv1627c, (MTCY01B2.19c), len: 402 aa. Probable nonspecific lipid-transfer protein, similar to many lipid carrier proteins e.g. Q51797 acetyl CoA synthase from Pyrococcus furiosus (388 aa), FASTA scores: opt: 400, E(): 3.2e-18, (34.4% identity in 407 aa overlap); etc. Also some similarity to Mycobacterium tuberculosis proteins Rv3523, Rv3540c, Rv0244, Rv2790c, Rv1323, etc.	NonEssential	NonEssential
Rv0404	fadD30	1098.67	-0.545235	0.13249	-4.1153	3.86681e-05	0.000193052	Function unknown, but involved in lipid degradation.	Fatty-acid-AMP ligase FadD30 (fatty-acid-AMP synthetase) (fatty-acid-AMP synthase)	P9WQ57	lipid metabolism	0	Rv0404, (MTCY04D9.17-MTCY22G10.00), len: 585 aa. fadD30, fatty-acid-AMP synthetase, similar to many e.g. MBU75685_1|AAB52538.1|U75685 acyl-CoA synthase from Mycobacterium bovis (582 aa); MASC_MYCLE|P54200 masc protein from Mycobacterium leprae (372 aa), FASTA scores: opt: 888, E(): 0, (44.2% identity in 342 aa overlap). Also similar to Y06J_MYCTU|Q10976 hypothetical 67.9 kDa protein (626 aa), FAS…	NonEssential	NonEssential
Rv3559c	Rv3559c	297.087	-0.543261	0.121691	-4.46428	8.03369e-06	4.70076e-05	Function unknown; probably involved in cellular metabolism.	Probable oxidoreductase	I6YCF0	intermediary metabolism and respiration	MSMEG_6011	Rv3559c, (MTCY06G11.06c), len: 262 aa. Probable oxidoreductase, similar to various oxidoreductases e.g. Q9F5J1|SIM-NJ1|SIMD2 putative 3-keto-acyl-reductase (SDR family) from Streptomyces antibioticus (273 aa), FASTA scores: opt: 510, E(): 2.8e-24, (40.15% identity in 249 aa overlap);Q9L2C9|SC7A8.29 putative dehydrogenase from Streptomyces coelicolor (255 aa), FASTA scores: opt: 500, E(): 1.1e-23,…	NonEssential	NonEssential
Rv3448	eccD4	41.3441	-0.543141	0.272924	-1.99008	0.0465821	0.105163	Unknown. Possibly involved in transport across the membrane.	ESX conserved component EccD4. ESX-4 type VII secretion system protein. Probable integral membrane protein.	P9WNQ1	cell wall and cell processes	MSMEG_1535	Rv3448, (MTCY77.20), len: 467 aa. EccD4, esx conserved component, ESX-4 type VII secretion system protein, probable integral membrane protein, showing some similarity with Q9CD35|ML2529 from Mycobacterium leprae (485 aa), FASTA scores: opt: 371, E(): 3.6e-14, (27.25% identity in 481 aa overlap); and two proteins from Mycobacterium tuberculosis O86362|Rv0290|MTV035.18 (472 aa), FASTA scores: opt: …	NonEssential	NonEssential
Rv3488	Rv3488	376.955	-0.541269	0.153675	-3.52216	0.000428047	0.00176768	Function unknown	Conserved hypothetical protein	I6X7F9	conserved hypotheticals	0	Rv3488, (MTCY13E12.41), len: 107 aa. Hypothetical protein, similar to various bacterial proteins e.g. O28730|AF1542 conserved hypothetical protein from Archaeoglobus fulgidus (101 aa), FASTA scores: opt: 321, E(): 6.4e-15, (50.55% identity in 87 aa overlap); O50207 SQ1_IV (fragment) from Rhodococcus erythropolis (59 aa), FASTA scores: opt: 298, E(): 1.4e-13, (71.2% identity in 59 aa overlap); Q9K…	NonEssential	NonEssential
Rv1431	Rv1431	401.537	-0.540725	0.161283	-3.35266	0.000800397	0.00309816	Unknown	Conserved membrane protein	O06827	cell wall and cell processes	0	Rv1431, (MTCY493.23c), len: 589 aa. Conserved membrane protein, shows strong similarity to another M. tuberculosis hypothetical protein Rv1132|MTCY22G8.21 (48.2% identity in 585 aa overlap).	NonEssential	NonEssential
Rv0053	rpsF	1258.16	-0.540612	0.231264	-2.33764	0.0194061	0.0506475	Binds together with S18 to 16S ribosomal RNA.	30S ribosomal protein S6 RpsF	P9WH31	information pathways	MSMEG_6897	Rv0053, (MTCY21D4.16), len: 96 aa. rpsF, 30S ribosomal protein S6, highly similar to many. Contains PS01048 Ribosomal protein S6 signature. Belongs to the S6P family of ribosomal proteins.	Essential	Essential
Rv2631	Rv2631	538.83	-0.538778	0.138411	-3.8926	9.91738e-05	0.000466686	Function unknown	Conserved hypothetical protein	P9WGW5	conserved hypotheticals	0	Rv2631, (MTCY441.01, MTCY01A10.01c), len: 432 aa. Conserved hypothetical protein, highly similar to several conserved hypothetical proteins from various species e.g. O29399|AF0862 conserved hypothetical protein from Archaeoglobus fulgidus (482 aa), FASTA scores: opt: 1496, E(): 2.1e-80, (52.3% identity in 432 aa overlap) (has its N-terminus longer 30 aa); O27634|MTH1597 conserved protein from Met…	NonEssential	NonEssential
Rv2785c	rpsO	4339.85	-0.537956	0.221453	-2.42921	0.0151319	0.0411086	Involved in translation mechanism. This protein is one of the 16S ribosomal RNA binding proteins.	30S ribosomal protein S15 RpsO	P9WH55	information pathways	MSMEG_2654	Rv2785c, (MTV002.50c), len: 89 aa. rpsO, 30s ribosomal protein S15, equivalent to O32967|RS15_MYCLE|RPSO|ML0853|MLCB22.28c 30S ribosomal protein S15 from Mycobacterium leprae (89 aa), FASTA scores: opt: 522, E(): 7.4e-34, (92.15% identity in 89 aa overlap). Also highly similar to many e.g. O86655|RS15_STRCO|RPSO|SC3C3.22 from Streptomyces coelicolor (95 aa), FASTA scores: opt: 408, E(): 6.7e-25, …	NonEssential	Essential
Rv0597c	Rv0597c	1649.9	-0.536858	0.0856895	-6.26516	3.72449e-10	3.60243e-09	Function unknown	Conserved hypothetical protein	I6WYU2	conserved hypotheticals	0	Rv0597c, (MTCY19H5.25), len: 411 aa. Conserved hypothetical protein, highly similar to Rv3179 conserved hypothetical protein from Mycobacterium tuberculosis (429 aa). Also similar to AAF76191.1|AF271296_1|AF271296 putative ATP/GTP binding protein from Mycobacterium smegmatis (428 aa); Rv2008c|YW09_MYCTU|Q10849 conserved hypothetical protein from Mycobacterium tuberculosis (441 aa), FASTA scores: …	NonEssential	NonEssential
Rv0988	Rv0988	861.657	-0.535324	0.202733	-2.64054	0.00827746	0.0244307	Unknown	Possible conserved exported protein	O86370	cell wall and cell processes	0	Rv0988, (MTCI237.02), len: 386 aa. Possible conserved exported protein, with potential N-terminal signal sequence, similar (except in N-terminus) to O32737|L63540 ATTH protein from Agrobacterium tumefaciens (355 aa), FASTA scores: opt: 651, E(): 5.7e-33, (33.4% identity in 344 aa overlap); and NP_231265.1|NC_002505 conserved hypothetical protein from Vibrio cholerae (372 aa). Predicted to be an o…	NonEssential	NonEssential
Rv3553	Rv3553	305.372	-0.535188	0.20576	-2.60103	0.00929444	0.0270347	Function unknown; probably involved in cellular metabolism.	Possible oxidoreductase	P71847	intermediary metabolism and respiration	MSMEG_6004	Rv3553, (MTCY03C7.02c), len: 355 aa. Possible oxidoreductase, highly similar (except in C-terminus) to Q9A327|CC3379 hypothetical protein from Caulobacter crescentus (321 aa), FASTA scores: opt: 639, E(): 4.6e-29, (46.35% identity in 248 aa overlap); and Q9WZQ7|TM0800 conserved hypothetical protein from Thermotoga maritima (314 aa), FASTA scores: opt: 622, E(): 4.1e-28, (37.95% identity in 340 aa…	NonEssential	NonEssential
Rv0760c	Rv0760c	367.843	-0.535087	0.117202	-4.56551	4.98281e-06	3.01674e-05	Function unknown	Conserved protein	I6WZD7	conserved hypotheticals	MSMEG_5867	Rv0760c, (MTCY369.05), len: 139 aa. Conserved protein, similar to N-terminal part of Rv2042c conserved hypothetical protein from Mycobacterium tuberculosis (265 aa), FASTA scores: opt: 150, E(): 4.1e-05, (28.7% identity in 136 aa overlap). Belongs to the NTF2-like (nuclear transport factor 2) protein superfamiily.	NonEssential	NonEssential
Rv1656	argF	306.385	-0.533557	0.200923	-2.65553	0.00791827	0.0234915	Involved in arginine biosynthesis [catalytic activity: carbamoyl phosphate + L-ornithine = phosphate + L-citrulline.]	Probable ornithine carbamoyltransferase, anabolic ArgF	P9WIT9	intermediary metabolism and respiration	MSMEG_3772	Rv1656, (MTCY06H11.21), len: 307 aa. Probable argF, ornithine carbamoyltransferase, anabolic (see citation below), almost identical to OTCA_MYCBO|Q02095 ornithine carbamoyltransferase, anabolic from Mycobacterium bovis (307 aa), FASTA scores: opt: 1980, E(): 0, (99.0% identity in 307 aa overlap); contains PS00097 Aspartate and ornithine carbamoyltransferases signature. Belongs to the ATCases/OTCa…	Essential	Essential
Rv0086	hycQ	682.637	-0.532585	0.132837	-4.00932	6.0894e-05	0.000295918	Possibly involved in hydrogen metabolism.	Possible hydrogenase HycQ	Q10883	intermediary metabolism and respiration	0	Rv0086, (MTCY251.04), len: 488 aa. Possible hycQ, hydrogenase, integral membrane protein. Belongs to the NADH-Ubiquinone/plastoquinone (complex I) superfamily.	NonEssential	NonEssential
Rv1355c	moeY	316.879	-0.531496	0.149447	-3.55642	0.00037594	0.00156538	Involved in biosynthesis of a demolybdo cofactor (molybdopterin), necessary for molybdoenzymes. Plays a role in the activation of the small subunit of the molybdopterin converting factor (MOAD)	Possible molybdopterin biosynthesis protein MoeY	P9WM11	intermediary metabolism and respiration	MSMEG_2198	Rv1355c, (MTCY02B10.19c), len: 715 aa. Possible moeY, Molybdopterin biosynthesis protein, very weak similarity to MOEB_ECOLI|P12282 molybdopterin biosynthesis moeb protein (249 aa), FASTA scores, opt: 180, E(): 8.5e-05, (29.3% identity in 174 aa overlap).	NonEssential	NonEssential
Rv0325	Rv0325	25.111	-0.530758	0.432583	-1.22695	0.219842	0.351992	Unknown	Hypothetical protein	O07250	unknown	0	Rv0325, (MTCY63.30), len: 74 aa. Hypothetical unknown protein. This region is a possible MT-complex-specific genomic island (See Becq et al., 2007).	NonEssential	NonEssential
Rv3562	fadE31	245.56	-0.53073	0.217187	-2.44366	0.0145391	0.0398089	Function unknown, but involved in lipid degradation.	Probable acyl-CoA dehydrogenase FadE31	I6YGH7	lipid metabolism	MSMEG_6014	Rv3562, (MTCY06G11.09), len: 377 aa. Probable fadE31, acyl-CoA dehydrogenase, similar to many e.g. Q9RJX2|SCF37.29c from Streptomyces coelicolor (393 aa), FASTA scores: opt: 657, E(): 1.7e-34, (36.45% identity in 351 aa overlap); Q9A5G9|CC2478 from Caulobacter crescentus (407 aa), FASTA scores: opt: 653, E(): 3.2e-34, (33.95% identity in 392 aa overlap); Q9EX72|MLHC from Rhodococcus erythropolis …	NonEssential	NonEssential
Rv1641	infC	5686.06	-0.529943	0.0940685	-5.63358	1.76507e-08	1.48222e-07	If-3 binds to the 30S ribosomal subunit and shifts the equilibrum between 70S ribosomes and their 50S and 30S subunits in favor of the free subunits, thus enhancing the availability of 30S subunits on which protein synthesis initiation begins.	Probable initiation factor if-3 InfC	P9WKJ9	information pathways	MSMEG_3793	Rv1641, (MTCY06H11.05), len: 201 aa. Probable infC, initiation factor if-3, similar to many e.g. IF3_BACST|P03000 initiation factor if-3 from Bacillus stearothermophilus (171 aa), FASTA scores: opt: 560, E(): 1.9e-27, (50.6% identity in 166 aa overlap). Note that an AUC initiation codon has been used, the Bacillus (IF3_BACSU) and Escherichia coli (IF3_ECOLI) proteins use an AUU initiation codon, …	Essential	Essential
Rv3617	ephA	237.436	-0.526198	0.259808	-2.02533	0.0428332	0.098023	Biotransformation enzyme that catalyzes the hydrolysis of epoxides (alkene oxides, oxiranes) and arene oxides to less reactive and more water soluble dihydrodiols by the trans addition of water. Thought to be involved in detoxification reactions following oxidative damage to lipids [catalytic activity: an epoxide + H(2)O = a glycol].	Probable epoxide hydrolase EphA (epoxide hydratase) (arene-oxide hydratase)	I6YGS0	virulence, detoxification, adaptation	MSMEG_6106	Rv3617, (MTCY07H7B.05c, MTCY15C10.35c), len: 322 aa. Probable ephA, epoxide hydrolase (see citation below), similar to many e.g. Q9A8W9|CC1229 from Caulobacter crescentus (330 aa), FASTA scores: opt: 965, E(): 1.8e-51, (46.15% identity in 323 aa overlap); Q9M9W5|F18C1.13 from Arabidopsis thaliana (Mouse-ear cress) (331 aa), FASTA scores: opt: 778, E(): 4.3e-40, (40.35% identity in 332 aa overlap)…	NonEssential	NonEssential
Rv3079c	Rv3079c	149.013	-0.525577	0.213893	-2.45719	0.0140027	0.0386036	Function unknown	Conserved protein	I6XG43	conserved hypotheticals	0	Rv3079c, (MTCY22D7.02), len: 275 aa. Conserved protein, similar to other hypothetical mycobacterium proteins e.g. P71557|Y953_MYCTU|Rv0953c|MTCY10D7.21 possible oxidoreductase from Mycobacterium tuberculosis strain H37Rv (282 aa), FASTA scores: opt: 668, E(): 2.4e-34, (40.55% identity in 281 aa overlap); O06216|Rv2161c|MTCY270.07 from Mycobacterium tuberculosis strain H37Rv (288 aa), FASTA scores…	NonEssential	NonEssential
Rv3902c	Rv3902c	165.807	-0.525121	0.213016	-2.46517	0.0136946	0.0379676	Unknown	Hypothetical protein	O05443	conserved hypotheticals	0	Rv3902c, (MTCY15F10.10), len: 176 aa. Hypothetical unknown protein. This region is a possible MT-complex-specific genomic island (See Becq et al., 2007).	Essential	NonEssential
Rv0131c	fadE1	337.255	-0.523939	0.140305	-3.73429	0.000188248	0.000841456	Function unknown, but involved in lipid degradation.	Probable acyl-CoA dehydrogenase FadE1	P96808	lipid metabolism	0	Rv0131c, (MTCI5.05c), len: 447 aa. Probable fadE1, acyl-CoA dehydrogenase, similar to many e.g. ACDS_HUMAN|P16219 acyl-CoA dehydrogenase short-chain specific precursor (412 aa), FASTA scores: opt: 522, E(): 1.4e-23, (30.1% identity in 425 aa overlap). Also highly similar to MTCI5_28 from Mycobacterium tuberculosis.	NonEssential	NonEssential
Rv2808	Rv2808	301.804	-0.523845	0.190842	-2.74492	0.00605261	0.0186313	Unknown	Hypothetical protein	P71643	conserved hypotheticals	0	Rv2808, (MTCY16B7.35c), len: 85 aa. Hypothetical unknown protein. This region is a possible MT-complex-specific genomic island (See Becq et al., 2007).	NonEssential	NonEssential
Rv0825c	Rv0825c	185.541	-0.52375	0.14588	-3.59027	0.000330336	0.00139283	Function unknown	Conserved protein	O53836	conserved hypotheticals	MSMEG_5768	Rv0825c, (MTV043.17c), len: 213 aa. Conserved protein, highly similar, but in part (between aa ~43-96) to fadD27|Rv0275c|MTV035.03 putative fatty-acid-CoA ligase from Mycobacterium tuberculosis (241 aa), FASTA scores: E(): 7.3e-09, (32.6% identity in 190 aa overlap). Also shows similarity with other proteins from Mycobacterium tuberculosis e.g. Rv0078|AL0214|MTV030_22 (201 aa), FASTA scores: opt:…	NonEssential	NonEssential
Rv3846	sodA	955.489	-0.523606	0.105338	-4.9707	6.67113e-07	4.56961e-06	Destroys radicals which are normally produced within the cells and are toxic to biological systems [catalytic activity: 2 peroxide radical + 2 H(+) = O(2) + H(2)O(2)].	Superoxide dismutase [FE] SodA	P9WGE7	virulence, detoxification, adaptation	MSMEG_6427,MSMEG_6636	Rv3846, (MTCY01A6.22c), len: 207 aa. SodA (alternate gene names: sodB, sod), superoxide dismutase (see citations below), equivalent to many e.g. P47201|SODM_MYCAV|soda|sod from Mycobacterium avium (206 aa), FASTA scores: opt: 1210, E(): 1.8e-73, (82.5% identity in 206 aa overlap); Q9F9R1|sod from Mycobacterium paratuberculosis (207 aa), FASTA scores: opt: 1207, E(): 2.9e-73, (81.65% identity in 2…	Essential	Essential
Rv0352	dnaJ1	6431.88	-0.523559	0.215777	-2.42639	0.0152497	0.0413597	Acts as a co-chaperone. Stimulates, jointly with GRPE|Rv0351, the ATPase activity of DNAK|Rv0350. Seems to be regulated negatively by HSPR (Rv0353 product).	Probable chaperone protein DnaJ1	P9WNV9	virulence, detoxification, adaptation	MSMEG_0711	Rv0352, (MTCY13E10.12), len: 395 aa. Probable dnaJ1, chaperone protein, equivalent to AAA25363.1|M95576 DNA J heatshock protein from Mycobacterium leprae (389 aa). Also highly similar to others. Contains both DnaJ signatures (PS00636, and PS00637). Belongs to the DNAJ family. Cofactor: binds two zinc ions per monomer. Note that sequence differs from DNAJ_MYCTU|P07881 due to a frameshift at the N-…	NonEssential	Essential
Rv1808	PPE32	229.794	-0.523358	0.192136	-2.72389	0.00645184	0.019709	Function unknown	PPE family protein PPE32	P9WI05	PE/PPE	0	Rv1808, (MTV049.30), len: 409 aa. PPE32, Member of the Mycobacterium tuberculosis PPE family of glycine-rich proteins, most similar to Rv1800|MTV049.22|AL022021 (655 aa), FASTA scores: opt: 1225, E(): 0, (55.1% identity in 423 aa overlap). Contains PS00343 Gram-positive cocci surface proteins 'anchoring' hexapeptide. Nucleotide position 2050913 in the genome sequence has been corrected, A:G resul…	NonEssential	NonEssential
Rv3801c	fadD32	7028.62	-0.522842	0.146133	-3.57784	0.000346441	0.00145614	Involved in the final steps of mycolic acid biosynthesis. Activates meromycolic acid into meromycoloyl-AMP and transfers the meromycolic acyl chains onto PKS13	Fatty-acid-AMP ligase FadD32 (fatty-acid-AMP synthetase) (fatty-acid-AMP synthase). Also shown to have acyl-ACP ligase activity.	O53580	lipid metabolism	MSMEG_6393	Rv3801c, (MTV026.06c), len: 637 aa. FadD32, fatty-acid-AMP synthetase, equivalent to Q9CDB2|FADD32|ML0100 putative acyl-CoA synthetase from Mycobacterium leprae (635 aa), FASTA scores: opt: 3892, E(): 0, (93.05% identity in 632 aa overlap); and highly similar to others from Mycobacterium leprae. Also similar to others from Mycobacterium tuberculosis e.g. P95288|FADD31|Rv1925|MTCY09F9.39c (620 aa)…	Essential	Essential
Rv1594	nadA	6505.42	-0.522503	0.172195	-3.03436	0.00241047	0.00829813	Quinolinate biosynthesis	Probable quinolinate synthetase NadA	P9WJK1	intermediary metabolism and respiration	MSMEG_3199	Rv1594, (MTCY336.10c), len: 349 aa. Probable nadA, quinolinate synthetase. Similar to many e.g. Q49622 NADA from Mycobacterium leprae (368 aa), FASTA results: opt: 1994, E(): 0, (84.4% identity in 352 aa overlap).	Essential	Essential
Rv3174	Rv3174	26.0542	-0.521648	0.317311	-1.64396	0.100184	0.192054	Function unknown; involved in cellular metabolism.	Probable short-chain dehydrogenase/reductase	O53324	intermediary metabolism and respiration	MSMEG_1595,MSMEG_1968,MSMEG_2899,MSMEG_5711,MSMEG_6581	Rv3174, (MTV014.18), len: 235 aa. Probable oxidoreductase short-chain dehyrogenase/reductase, similar to others e.g. Q9RPT7|sits from Streptomyces albus (223 aa), FASTA scores: opt: 654, E(): 6.1e-32, (49.3% identity in 215 aa overlap); Q9RI61|SCJ11.46 from Streptomyces coelicolor (230 aa), FASTA scores: opt: 626, E(): 2.9e-30, (50.9% identity in 224 aa overlap); Q9A5Z1|CC2306 from Caulobacter cr…	NonEssential	NonEssential
Rv1360	Rv1360	1913.5	-0.521369	0.121163	-4.30303	1.68476e-05	9.15107e-05	Function unknown; probably involved in cellular metabolism.	Probable oxidoreductase	P9WM03	intermediary metabolism and respiration	MSMEG_2256	Rv1360, (MTCY02B10.24), len: 340 aa. Probable oxidoreductase. Similar to Q49598|G1002714 coenzyme F420-dependent n5, n10-methylenetetrahydromethanopterin reductase from Methanopyrus kandleri (349 aa), FASTA scores: opt: 264, E(): 4.4e-11, (26.3% identity in 323 aa overlap).	NonEssential	NonEssential
Rv3818	Rv3818	1141.97	-0.520519	0.105206	-4.94763	7.51213e-07	5.1108e-06	Unknown	Unknown protein	P9WH21	conserved hypotheticals	MSMEG_6410	Rv3818, (MTCY409.12c), len: 516 aa. Unknown protein.	NonEssential	NonEssential
Rv2634c	PE_PGRS46	121.866	-0.520293	0.190587	-2.72995	0.00633436	0.0194093	Function unknown	PE-PGRS family protein PE_PGRS46	P9WIE7	PE/PPE	0	Rv2634c, (MTCY441.04c), len: 778 aa. PE_PGRS46, Member of the Mycobacterium tuberculosis PE family, PGRS subfamily of gly-rich proteins (see citation below), highly similar to many e.g. O53553|YZ08_MYCTU|Rv3508|MTV023.15 from Mycobacterium tuberculosis (1901 aa), FASTA scores: opt: 2553, E(): 2.2e-93, (53.8% identity in 866 aa overlap). Equivalent to AAK47026 from Mycobacterium tuberculosis strai…	NonEssential	NonEssential
Rv0659c	mazF2	1423.07	-0.519253	0.162775	-3.19001	0.00142269	0.00522478	Function unknown	Toxin MazF2	P9WII1	virulence, detoxification, adaptation	0	Rv0659c, (MTCI376.17), len: 102 aa. MazF2, toxin, part of toxin-antitoxin (TA) operon with Rv0660c (See Pandey and Gerdes, 2005; Zhu et al., 2006), weakly similar to other Mycobacterium tuberculosis hypothetical proteins e.g. Rv1942c, Rv1495, etc. This region is a possible MT-complex-specific genomic island (See Becq et al., 2007).	NonEssential	NonEssential
Rv2548A	Rv2548A	370.736	-0.518202	0.173381	-2.9888	0.00280075	0.00945519	Unknown	Conserved protein	I6XEK2	conserved hypotheticals	0	Rv2548A, len: 124 aa. Conserved protein.	NonEssential	Essential
Rv2909c	rpsP	1198.23	-0.51817	0.16965	-3.05434	0.00225557	0.00784564	Involved in translation mechanism.	30S ribosomal protein S16 RpsP	P9WH53	information pathways	MSMEG_2435	Rv2909c, (MTCY274.41c), len: 162 aa. rpsP, 30S ribosomal protein S16, equivalent to O33014|RS16_MYCLE 30S ribosomal protein S16 from Mycobacterium leprae (160 aa), FASTA scores: opt: 828, E(): 1.6e-39, (82.5% identity in 160 aa overlap). Also highly similar to others e.g. O69879|RS16_STRCO 30S ribosomal protein S16 from Streptomyces coelicolor (139 aa), FASTA scores: opt: 486, E(): 1.9e-20, (56.9…	Essential	Essential
Rv2049c	Rv2049c	232.475	-0.517342	0.138763	-3.72825	0.000192811	0.000858982	Unknown	Conserved hypothetical protein	O53491	conserved hypotheticals	MSMEG_3857	Rv2049c, (MTV018.36c), len: 74 aa. Conserved hypothetical protein.	NonEssential	NonEssential
Rv3210c	Rv3210c	735.225	-0.5172	0.0845541	-6.11679	9.54805e-10	8.83085e-09	Function unknown	Conserved protein	O05856	conserved hypotheticals	MSMEG_1931	Rv3210c, (MTCY07D11.16), len: 231 aa. Conserved protein, similar (but N-terminus shorter) to Q9FBJ1|SCP8.30 conserved hypothetical protein from Streptomyces coelicolor (260 aa), FASTA scores: opt: 599, E(): 1.1e-30, (42.5% identity in 233 aa overlap); and some similarity to Q9RRV1|DR2384 phenylacetic acid degradation protein PAAC from Deinococcus radiodurans (263 aa), FASTA scores: opt: 129, E():…	NonEssential	NonEssential
Rv3376	Rv3376	4817.79	-0.515142	0.161919	-3.18147	0.00146528	0.00536155	Function unknown	Conserved hypothetical protein	P9WMS5	conserved hypotheticals	0	Rv3376, (MTV004.34), len: 217 aa. Hypothetical protein, similar to various bacterial proteins (notably hydrolases) e.g. Q9RUP0|DR1344 hydrolase from Deinococcus radiodurans (222 aa), FASTA scores: opt: 348, E(): 1.8e-15, (36.75% identity in 215 aa overlap); Q9RXA1|DR0414 hydrolase (CBBY/CBBZ/GPH/YIEH family) from Deinococcus radiodurans (155 aa), FASTA scores: opt: 233, E(): 3.5e-08, (36.4% ident…	NonEssential	NonEssential
Rv3211	rhlE	6368.92	-0.514834	0.146361	-3.51757	0.00043552	0.00178933	Has a helix-destabilizing activity	Probable ATP-dependent RNA helicase RhlE	O05855	information pathways	MSMEG_1930	Rv3211, (MTCY07D11.15c), len: 527 aa. Probable rhlE, ATP-dependent RNA helicase, equivalent (but shorter 22 aa) to Q9CCH3|RHLE|ML0811 putative ATP-dependent RNA helicase from Mycobacterium leprae (544 aa), FASTA scores: opt: 2497, E(): 8.7e-131, (74.75% identity in 531 aa overlap). Also highly similar to other RNA helicases e.g. Q9FBJ2|SCP8.29c from Streptomyces coelicolor (879 aa), FASTA scores:…	Essential	NonEssential
Rv1471	trxB1	138.585	-0.513571	0.265817	-1.93205	0.0533531	0.116451	Thioredoxin participates in various redox reactions through the reversible oxidation of its active center dithiol, to a disulfide, & catalyzes dithiol-disulfide exchange reactions.	Probable thioredoxin TrxB1	L7N664	intermediary metabolism and respiration	MSMEG_3138	Rv1471, (MTV007.18), len: 123 aa. Probable trxB1, thioredoxin, similar to many bacterial thioredoxins e.g. P33636|THI2_ECOLI from Escherichia coli (139 aa), FASTA scores: opt: 290, E(): 1.8e-13, (44.3% identity in 97 aa overlap); etc. Highly similar to Rv1470|TrxA probable thioredoxin from Mycobacterium tuberculosis (124 aa), FASTA scores: opt: 402, E(): 1.2e-32, (54.4% identity in 114 aa overlap…	NonEssential	NonEssential
Rv3568c	hsaC	858.569	-0.513363	0.166731	-3.07899	0.00207704	0.0072878	Catalyzes the extradiol cleavage of 3,4-dihydroxy-9,10-seconandrost-1,3,5(10)-triene-9,17-dione (3,4-DHSA)	3,4-DHSA dioxygenase	P9WNW7	intermediary metabolism and respiration	MSMEG_6036	Rv3568c, (MTCY06G11.15c), len: 300 aa. HsaC, highly similar to e.g. Q9KWQ5|BPHC5 from Rhodococcus sp. RHA1 (300 aa), FASTA scores: opt: 1715, E(): 3.8e-103, (82.15% identity in 297 aa overlap); O50479|EDOB from Rhodococcus rhodochrous (300 aa) FASTA scores: opt: 1714, E(): 4.4e-103, (82.5% identity in 297 aa overlap); O69359|BPHC6 from Rhodococcus erythropolis (300 aa), FASTA scores: opt: 1647, E…	NonEssential	NonEssential
Rv2773c	dapB	795.988	-0.512912	0.108063	-4.74641	2.07059e-06	1.32557e-05	Involved in biosynthesis of diaminopimelate and lysine from aspartate semialdehyde (at the second step) [catalytic activity: 2,3,4,5-tetrahydrodipicolinate + NAD(P)(+) = 2,3-dihydrodipicolinate + NAD(P)H].	Dihydrodipicolinate reductase DapB (DHPR)	P9WP23	intermediary metabolism and respiration	MSMEG_2664	Rv2773c, (MTV002.38c), len: 245 aa. DapB, dihydrodipicolinate reductase (see Pavelka et al., 1997), highly similar to many e.g. P40110|DAPB_CORGL from Corynebacterium glutamicum (Brevibacterium flavum) (248 aa), FASTA scores: opt: 1030, E(): 1.8e-58, (65.45% identity in 246 aa overlap); O86836|DAPB_STRCO|SC9A10.03 from Streptomyces coelicolor (250 aa), FASTA scores: opt: 997, E(): 2.3e-56, (61.15…	Essential	NonEssential
Rv0197	Rv0197	2790.3	-0.5102	0.203938	-2.50175	0.0123582	0.0346895	Function unknown; probably involved in cellular metabolism.	Possible oxidoreductase	L0T2Z1	intermediary metabolism and respiration	MSMEG_3521	Rv0197, (MTV033.05), len: 762 aa. Possible oxidoreductase, similar to others e.g. 9948789|AAG06102.1|AE004699_7|B83307 probable molybdopterin oxidoreductase from Pseudomonas aeruginosa strain PAO1 (769 aa); 5441785|CAB46809.1|AL096811|T36812 probable dehydrogenase from Streptomyces coelicolor (747 aa), FASTA scores: opt: 617, E(): 9.8e-30, (29.9% identity in 762 aa overlap); BAB04334.1|AP001509 a…	NonEssential	NonEssential
Rv3290c	lat	2309.65	-0.509534	0.725867	-0.701966	0.482701	0.615393	Possibly involved in L-alpha-aminoadipic acid (L-AAA) biosynthesis. Catalyzes the transfer of the terminal amino group of L-lysine or L-ornithine to alpha-ketoglutarate [catalytic activity: L-lysine + 2-oxoglutarate = 2-aminoadipate 6-semialdehyde + L-glutamate].	Probable L-lysine-epsilon aminotransferase Lat (L-lysine aminotransferase) (lysine 6-aminotransferase)	P9WQ77	intermediary metabolism and respiration	MSMEG_1764	Rv3290c, (MTCY71.30), len: 449 aa. Probable lat, lysine-epsilon aminotransferase, similar to Q05174|LAT_NOCLA from Nocardia lactamdurans (450 aa), FASTA scores: opt: 1702, E(): 1.1e-99, (60.35% identity in 439 aa overlap); and Q01767|Q53823|LAT_STRCL from Streptomyces clavuligerus (457 aa), FASTA scores: opt: 1676, E(): 4.9e-98, (60.15% identity in 434 aa overlap). Also some similarity to 4-amino…	NonEssential	NonEssential
Rv0353	hspR	1071.97	-0.508814	0.197604	-2.57492	0.0100263	0.0288498	Involved in transcriptional regulation (repression) of heat shock proteins e.g. DNAK|Rv0350, GRPE|Rv0351, DNAJ1|Rv0352. Binds to three inverted repeats (IR1-IR3) in the promoter region of the DNAK operon. Induction: by heat shock.	Probable heat shock protein transcriptional repressor HspR (MerR family)	O06302	virulence, detoxification, adaptation	MSMEG_0713	Rv0353, (MTCY13E10.13), len: 126 aa. Probable hspR, heat shock regulatory protein (see Stewart et al., 2001), merR family, highly similar to others e.g. HspR|P40183 heat shock regulatory protein from Streptomyces coelicolor (151 aa), FASTA scores: E(): 4.9e-22, (55.7% identity in 140 aa overlap), that binds to three inverted repeats (IR1-IR3) in the promoter region of the dnaK operon. Has possibl…	NonEssential	NonEssential
Rv0470c	pcaA	2873.5	-0.508607	0.0874997	-5.81267	6.14852e-09	5.35361e-08	Involved in the mycolic acid modification or synthesis; essential for the cyclopropanation function. Required for cording and mycolic acid cyclopropane ring synthesis in the cell wall.	Mycolic acid synthase PcaA (cyclopropane synthase)	P9WPB3	lipid metabolism	0	Rv0470c, (MTV038.14), len: 287 aa. PcaA (previously known as umaA2), mycolic acid synthase (cyclopropane synthase) (see citations below), equivalent to CAC31976.1|AL583925 Mycolic acid synthase from Mycobacterium leprae (295 aa); and highly similar to S72886|B2168_F3_130|467038|AAA17222.1|U00018 hypothetical protein from Mycobacterium leprae (308 aa); Q11195|CFA1_MYCTU cyclopropane-fatty-acyl-pho…	NonEssential	NonEssential
Rv2250c	Rv2250c	50.154	-0.508268	0.287438	-1.76827	0.0770162	0.155426	Possibly involved in transcriptional regulation	Possible transcriptional regulatory protein	P9WMC5	regulatory proteins	MSMEG_4333	Rv2250c, (MTCY427.32c), len: 189 aa. Possible transcriptional regulatory protein, TetR family. Start unclear; ORF has been shortened since first submission to avoid overlap with Rv2251 (-30 aa). Contains probable helix-turn-helix motif (Score 2243, +6.70 SD)	NonEssential	NonEssential
Rv3888c	Rv3888c	851.329	-0.507129	0.0984562	-5.15081	2.5937e-07	1.87588e-06	Unknown	Probable conserved membrane protein	O05456	cell wall and cell processes	0	Rv3888c, (MTCY15F10.24), len: 341 aa. Probable conserved membrane protein, showing similarity with hypothetical proteins from Mycobacterium leprae: O33082|MLCB628.11c (478 aa), FASTA scores: opt: 530, E(): 7.7e-26, (32.45% identity in 336 aa overlap); Q9CDD8|ML0048 (586 aa), FASTA scores: opt: 530, E(): 9.1e-26, (32.45% identity in 336 aa overlap); Q9CCI1|ML0798 (592 aa), FASTA scores: opt: 426, …	NonEssential	NonEssential
Rv3114	Rv3114	38.0798	-0.506011	0.257868	-1.96229	0.049729	0.11065	Function unknown	Conserved hypothetical protein	O05791	conserved hypotheticals	0	Rv3114, (MTCY164.24), len: 176 aa. Conserved hypothetical protein, with some similarity to Q9F9W7 cytosine deaminase from Bifidobacterium longum (143 aa), FASTA scores: opt: 207, E(): 2.2e-07, (37.05% identity in 108 aa overlap); and Q9RV23|DR1207 cell cycle protein MESJ, putative/cytosine deaminase-related protein from Deinococcus radiodurans (600 aa), FASTA scores: opt: 212, E(): 3.5e-07, (33.3…	NonEssential	NonEssential
Rv0172	mce1D	2365.87	-0.505115	0.1198	-4.21633	2.48305e-05	0.000131144	Unknown, but thought to be involved in host cell invasion.	Mce-family protein Mce1D	O07416	virulence, detoxification, adaptation	MSMEG_0137	Rv0172, (MTCI28.12), len: 530 aa. Mce1D; belongs to 24-membered Mycobacterium tuberculosis Mce protein family (see citations below), highly similar to Mycobacterium tuberculosis proteins O07786|Rv0592|MTCY19H5.30c|mce2D (508 aa); O53970|Rv1969|MTV051.07|mce3D (423 aa); etc. Also highly similar to others e.g. NP_302659.1|NC_002677 putative secreted protein from Mycobacterium leprae (531 aa); CAC12…	NonEssential	NonEssential
Rv1041c	Rv1041c	1057.27	-0.504132	0.160894	-3.13332	0.00172842	0.00623911	Possibly required for the transposition of an insertion element.	Probable is like-2 transposase	P96360	insertion seqs and phages	0	Rv1041c, (MTCY10G2.08), len: 287 aa. Probable is like-2 transposase, overlaps MTCY10G2.07. Similar to Q00430|X53945 insertion element IS869 hypothetical protein from Agrobacterium tumefaciens (186 aa), FASTA scores: opt: 173, E(): 0.00016, (40.9% identity in 176 aa overlap). Similar to Rv1150, C-terminal part of transposase of putative Mycobacterium tuberculosis is like-1. MTCY10G2.07 and MTCY10G…	NonEssential	NonEssential
Rv2760c	vapB42	39.5997	-0.503352	0.484406	-1.03911	0.298752	0.442996	Unknown	Possible antitoxin VapB42	P9WJ19	virulence, detoxification, adaptation	0	Rv2760c, (MTV002.25c), len: 89 aa. Possible vapB42, antitoxin, part of toxin-antitoxin (TA) operon with Rv2759c, see Arcus et al. 2005. Similar to others in Mycobacterium tuberculosis e.g. O07770|Rv0608|MTCY19H5.14c (81 aa), FASTA scores: opt: 128, E(): 0.057, (37.5% identity in 88 aa overlap); and P96913|Rv0623|MTCY20H10.04 (84 aa), FASTA scores: opt: 99, E(): 5.5, (37.1% identity in 89 aa overl…	NonEssential	NonEssential
Rv2248	Rv2248	526.044	-0.5017	0.156011	-3.21581	0.00130077	0.00482559	Unknown	Conserved hypothetical protein	P9WLG5	conserved hypotheticals	0	Rv2248, (MTCY427.29), len: 271 aa. Conserved hypothetical protein. Very similar to hypothetical M. tuberculosis proteins Rv3517, Rv1482c, Rv3555c, Rv3714c, Rv1073. FASTA score: MTCY06G11.02c MTCY6G11 NID: g1877284 - (289 aa) opt: 366 E(): 5.3e-18; (32.1% identity in 249 aa overlap). Some similarity to Mycobacterium avium protein AF002133|AF0021 339 AF002133 NID: g2183254 (346 aa) opt: 308 E(): 5.…	NonEssential	NonEssential
Rv1810	Rv1810	809.39	-0.498229	0.17288	-2.88193	0.00395241	0.0128653	Function unknown	Conserved protein	O07222	conserved hypotheticals	0	Rv1810, (MTCY16F9.04c), len: 118 aa. Conserved protein, similar to several hypothetical Mycobacterium tuberculosis proteins that may be exported (possible N-terminal signal sequence) e.g. O53953|Rv1804c|MTV049.26c|AL022021 (108 aa), FASTA scores: opt: 361, E(): 9.6e-17, (53.5% identity in 101 aa overlap); Rv0622, and Rv1690, etc.	NonEssential	NonEssential
Rv0006	gyrA	12822.3	-0.497968	0.0739758	-6.7315	1.67923e-11	1.76914e-10	DNA gyrase negatively supercoils closed circular double-stranded DNA in an ATP-dependent manner and also catalyzes the interconversion of other topological isomers of double-stranded DNA rings, including catenanes and knotted rings [catalytic activity: ATP-dependent breakage, passage and rejoining of double-stranded DNA].	DNA gyrase (subunit A) GyrA (DNA topoisomerase (ATP-hydrolysing)) (DNA topoisomerase II) (type II DNA topoisomerase)	P9WG47	information pathways	MSMEG_0006	Rv0006, (MTCY10H4.04), len: 838 aa. GyrA, DNA gyrase subunit A (see citations below). Contains PS00018 EF-hand calcium-binding domain.	Essential	Essential
Rv3489	Rv3489	474.779	-0.497709	0.306175	-1.62557	0.10404	0.197736	Unknown	Unknown protein	I6YC91	conserved hypotheticals	MSMEG_5890	Rv3489, (MTCY13E12.42), len: 54 aa. Unknown protein. No similarity with other proteins.	Essential	Essential
Rv0853c	pdc	551.279	-0.496761	0.143356	-3.46523	0.000529768	0.0021458	Possible indole-3-pyruvate decarboxylase; EC 4.1.1.74 [catalytic activity: 3-(indol-3-YL)pyruvate = 2-(indol-3-YL)acetaldehyde + CO2], or possible pyruvate decarboxylase; EC 4.1.1.1 [catalytic activity: a 2-oxo acid = an aldehyde + CO2].	Probable pyruvate or indole-3-pyruvate decarboxylase Pdc	P9WG37	intermediary metabolism and respiration	MSMEG_5735	Rv0853c, (MTV043.46c), len: 560 aa. Probable pdc, pyruvate or indole-pyruvate decarboxylase, equivalent to NP_302424.1|NC_002677 pyruvate (or indolepyruvate) decarboxylase from Mycobacterium leprae (569 aa). Also highly similar to others e.g. AAB06571.1|L80006 indolepyruvate decarboxylase from Pantoea agglomerans (550 aa); Q12629|DCPY_KLULA pyruvate decarboxylase from Kluyveromyces marxianus var.…	NonEssential	NonEssential
Rv1060	Rv1060	884.855	-0.495277	0.184654	-2.68218	0.00731435	0.0219267	Unknown	Unknown protein	O53408	conserved hypotheticals	0	Rv1060, (MTV017.13), len: 157 aa. Unknown protein.	NonEssential	NonEssential
Rv0571c	Rv0571c	286.719	-0.492191	0.119138	-4.13127	3.60766e-05	0.000181924	Function unknown	Conserved protein	P9WHK1	conserved hypotheticals	0	Rv0571c, (MTV039.09c), len: 443 aa. Conserved protein, highly similar to the products of two adjacent orfs in Mycobacterium leprae: AAA63059.1|U15184|U650S|Q50111 hypothetical protein (258 aa), FASTA scores: opt: 1071, E(): 0, (72.5% identity in 233 aa overlap); and AAA63058.1|U15184|U650T hypothetical protein (86 aa), FASTA scores: opt: 192, E(): 6.4e-06, (70.8% identity in 48 aa overlap). Also …	NonEssential	NonEssential
Rv0171	mce1C	1604.32	-0.492113	0.17321	-2.84113	0.0044954	0.0142757	Unknown, but thought to be involved in host cell invasion.	Mce-family protein Mce1C	O07415	virulence, detoxification, adaptation	MSMEG_0136	Rv0171, (MTCI28.11), len: 515 aa. Mce1C; belongs to 24-membered Mycobacterium tuberculosis Mce protein family (see citations below), highly similar to Mycobacterium tuberculosis proteins O07787|Rv0591|MTCY19H5.31|mce2C (481 aa); O53969|Rv1968|MTV051.06|mce3C (410 aa); etc. Also highly similar to others e.g. NP_302658.1|NC_002677 putative secreted protein from Mycobacterium leprae (519 aa); CAC127…	NonEssential	NonEssential
Rv0577	TB27.3	1189.88	-0.491898	0.108481	-4.53441	5.77657e-06	3.46077e-05	Function unknown. Involved in ability to absorb neutral red stain.	Conserved protein TB27.3	P9WIR3	conserved hypotheticals	0	Rv0577, (MTV039.15), len: 261 aa. TB27.3, conserved protein. Corresponds to O53774|CF30_MYCTU 27 kDa antigen CFP30B from Mycobacterium tuberculosis culture filtrate (260 aa), FASTA scores: opt: 1781, E(): 0, (100.0% identity in 260 aa overlap). Also similar to several hypothetical proteins and hydroxylases from Steptomyces sp. e.g. T35032 probable hydroxylase from Streptomyces coelicolor (263 aa)…	NonEssential	NonEssential
Rv2197c	Rv2197c	936.124	-0.491519	0.0981386	-5.00842	5.48783e-07	3.83098e-06	Unknown	Probable conserved transmembrane protein	P9WLI9	cell wall and cell processes	MSMEG_4264	Rv2197c, (MTCY190.08c), len: 214 aa. Probable conserved transmembrane protein, equivalent to ML0878 conserved hypothetical protein (212 aa) of Mycobacterium leprae. FASTA scores: opt: 858; 62.559% identity in 211 aa overlap CAC31259.1|(AL583920). A core mycobacterial gene; conserved in mycobacterial strains (See Marmiesse et al., 2004).	NonEssential	NonEssential
Rv1051c	Rv1051c	34.1495	-0.491383	0.279639	-1.75721	0.0788824	0.158555	Function unknown	Conserved hypothetical protein	O53399	conserved hypotheticals	0	Rv1051c, (MTV017.04c), len: 251 aa. Conserved hypothetical protein, similar to LLU36837|U36837.1 protein encoded by Lactococcus lactis plasmid pNP40 (298 aa), FASTA scores: opt: 194, E(): 3.5e-06, (30.3% identity in 155 aa overlap). Contains possible helix-turn-helix motif at aa 197-218 (Score 1097, +2.92 SD). This region is a possible MT-complex-specific genomic island (See Becq et al., 2007).	NonEssential	NonEssential
Rv3780	Rv3780	1009.01	-0.490371	0.0920063	-5.32975	9.83478e-08	7.50509e-07	Function unknown	Conserved protein	P9WKX3	conserved hypotheticals	MSMEG_6365	Rv3780, (MTCY13D12.14), len: 178 aa. Conserved protein, equivalent to Q9CD99|ML0115 hypothetical 19.1 KDA protein from Mycobacterium leprae (174 aa), FASTA scores: opt: 903, E(): 2.3e-48, (82.95% identity in 170 aa overlap). Also highly similar to Q9XA56|SCGD3.23c hypothetical 19.5 KDA protein from Streptomyces coelicolor (179 aa), FASTA scores: opt: 692, E(): 1.8e-35, (65.9% identity in 170 aa o…	Essential	Essential
Rv0880	Rv0880	120.276	-0.490089	0.171766	-2.85324	0.00432756	0.0138413	Thought to be involved in transcriptional mechanism.	Possible transcriptional regulatory protein (possibly MarR-family)	P9WMF1	regulatory proteins	0	Rv0880, (MTCY31.08), len: 143 aa. Possible transcriptional regulator, MarR family, equivalent to MLCB57_15|O3306|NP_302411.1|NC_002677 putative MarR-family protein from Mycobacterium leprae (143 aa), FASTA scores: opt: 818, E(): 0, (89.5% identity in 143 aa overlap). Also similar to many others e.g. CAB93410.1|AL357524 putative marR-family protein from Streptomyces coelicolor (145 aa); NP_251757.…	Uncertain	NonEssential
Rv1371	Rv1371	13.3605	-0.487246	0.461674	-1.05539	0.291247	0.434921	Unknown	Probable conserved membrane protein	P71799	cell wall and cell processes	0	Rv1371, (MTCY02B12.05), len: 489 aa. Probable membrane protein. Weak similarity to delta 5 fatty acid desaturases e.g. AB022097|AB022097_1 Dictyostelium discoideum (467 aa), FASTA score: opt: 173, E(): 0.00052, (22.4% identity in 438 aa overlap); and Homo sapiens.	NonEssential	NonEssential
Rv0009	ppiA	2582.89	-0.485912	0.149594	-3.2482	0.00116136	0.0043284	PPIases accelerate the folding of proteins [catalytic activity: cis-trans isomerization of proline imidic peptide bonds in oligopeptides].	Probable iron-regulated peptidyl-prolyl cis-trans isomerase A PpiA (PPIase A) (rotamase A)	P9WHW3	information pathways	MSMEG_0024	Rv0009, (MTCY10H4.08), len: 182 aa. Probable ppiA (alternate gene name: cfp22), iron-regulated peptidyl-prolyl cis-trans isomerase A. Belongs to the cyclophilin-type PPIase family. Alternative start codon has been suggested.	NonEssential	NonEssential
Rv3460c	rpsM	2409.31	-0.4858	0.175896	-2.76187	0.00574721	0.0178141	Involved in the binding of fMet-tRNA and, hence, in the initiation of translation.	30S ribosomal protein S13 RpsM	P9WH61	information pathways	MSMEG_1521	Rv3460c, (MTCY13E12.13c), len: 124 aa. rpsM, 30S ribosomal protein S13, equivalent to Q9X7A1|RS13_MYCLE|RPSM|ML1960|MLCB1222.30c 30S ribosomal protein S13 from Mycobacterium leprae (124 aa), FASTA scores: opt: 762, E(): 1.5e-43, (92.75% identity in 124 aa overlap); and P45813|RS13_MYCBO|RPSM from Mycobacterium bovis (123 aa), FASTA scores: opt: 727, E(): 3e-41, (98.25% identity in 114 aa overlap)…	Essential	Essential
Rv0915c	PPE14	83.8963	-0.485507	0.21771	-2.23006	0.0257433	0.0637862	Function unknown. Possibly a protective antigen involved with the early control of infection.	PPE family protein PPE14	P9WI33	PE/PPE	0	Rv0915c, (MTCY21C12.09c), len: 423 aa. PPE14 (alternate gene name: MTB41). Member of the Mycobacterium tuberculosis PPE family (see citation below), highly similar to many e.g. Rv1807 from Mycobacterium tuberculosis (403 aa), FASTA scores: opt: 966, E(): 4.4e-30, (45.7% identity in 392 aa overlap); etc. Contains PS00626 Regulator of chromosome condensation (RCC1) signature 2.	NonEssential	NonEssential
Rv1809	PPE33	427.281	-0.485342	0.12913	-3.75856	0.000170893	0.000770745	Function unknown	PPE family protein PPE33	P9WI03	PE/PPE	0	Rv1809, (MTV049.31), len: 468 aa. PPE33, Member of the Mycobacterium tuberculosis PPE family of glycine-rich proteins, most similar to RV1802AL022021|MTV049.23 (463 aa), FASTA scores: opt: 1238, E(): 0, (51.2% identity in 471 aa overlap). Alternative nucleotide at position 2051746 (T->C; A155A) has been observed.	NonEssential	NonEssential
Rv3179	Rv3179	326.165	-0.485166	0.128633	-3.77171	0.00016213	0.000734524	Function unknown	Conserved protein	O53329	conserved hypotheticals	0	Rv3179, (MTV014.23), len: 429 aa. Conserved protein, highly similar to Q9KH61 putative ATP/GTP binding protein from Mycobacterium smegmatis (428 aa), FASTA scores: opt: 2466, E(): 1.5e-148, (89.7% identity in 428 aa overlap) (no article found on the NCBI web site (July 2001)); and to other hypothetical bacterial proteins e.g. O07781|Rv0597c|MTCY19H5.25 from M. tuberculosis (411 aa), FASTA scores:…	NonEssential	NonEssential
Rv3377c	Rv3377c	2006.59	-0.484495	0.144883	-3.34405	0.000825643	0.00317446	Produces halimadienyl diphosphate (tuberculosinyl diphosphate) from geranylgeranyl diphosphate (GGPP) [catalytic activity: geranylgeranyl diphosphate = halima-5(6),13-DIEN-15-YL diphosphate]	Halimadienyl diphosphate synthase	O50406	intermediary metabolism and respiration	0	Rv3377c, (MTV004.35c), len: 501 aa. Halimadienyl diphosphate synthase; similarity with various proteins, notably cyclases involved in steroid biosynthesis in plants and bacteria e.g. BAB52679|MLR6369 from Rhizobium loti (Mesorhizobium loti) (516 aa), FASTA scores: opt: 533, E(): 5.6e-27, (30.45% identity in 522 aa overlap); Q9ZTN8 copalyl diphosphate synthase 1 from Cucurbita maxima (Pumpkin) (Wi…	NonEssential	NonEssential
Rv1468c	PE_PGRS29	720.345	-0.483283	0.230866	-2.09335	0.0363178	0.0854882	Function unknown	PE-PGRS family protein PE_PGRS29	Q79FP0	PE/PPE	0	Rv1468c, (MTV007.15c), len: 370 aa. PE_PGRS29, Member of the Mycobacterium tuberculosis PE family, PGRS subfamily of gly-rich proteins (see citation below).	NonEssential	NonEssential
Rv3788	Rv3788	217.895	-0.483242	0.134159	-3.60201	0.000315764	0.001337	Unknown	Hypothetical protein	P9WKW7	conserved hypotheticals	0	Rv3788, (MTCY13D12.22), len: 161 aa. Hypothetical unknown protein.	NonEssential	NonEssential
Rv0064A	vapB1	41.0349	-0.483127	0.373532	-1.2934	0.195872	0.324353	Unknown	Possible antitoxin VapB1	P0CW29	virulence, detoxification, adaptation	0	Rv0064A, len: 79 aa. Possible vapB1, antitoxin, part of toxin-antitoxin (TA) operon with Rv0065 (See Arcus et al., 2005; Pandey and Gerdes, 2005). Weakly similar to others in Mycobacterium tuberculosis e.g. Rv0300 (73 aa), Rv1721c (75 aa)	NonEssential	NonEssential
Rv0700	rpsJ	8322.09	-0.482715	0.226136	-2.13462	0.0327917	0.0783488	This protein is involved in the binding of tRNA to the ribosomes, and in the regulation of rRNA biosynthesis (by modulating the efficiency of transcriptional termination). Interacts with NUSB|Rv2533c.	30S ribosomal protein S10 RpsJ (transcription antitermination factor NusE)	P9WH67	information pathways	MSMEG_1435	Rv0700, (MTCY210.19), len: 101 aa. rpsJ (alternate gene name: nusE), 30S ribosomal protein S10 (see Gopal et al., 2001), equivalent to RS10_MYCLE P307653 30S ribosomal protein S10 from Mycobacterium leprae (101 aa), FASTA scores: opt: 645, E(): 0, (97.0% identity in 101 aa overlap). Also highly similar to others e.g. CAB82069.1|AL161803 30S ribosomal protein S10 from Streptomyces coelicolor (102 …	Essential	Essential
Rv0570	nrdZ	788.747	-0.482676	0.106987	-4.51154	6.43594e-06	3.82724e-05	Involved in the DNA replication pathway (at the first reaction). Provides the precursors necessary for DNA synthesis [catalytic activity: 2'-deoxyribonucleoside diphosphate + oxidized thioredoxin + H2O = ribonucleoside diphosphate + reduced thioredoxin].	Probable ribonucleoside-diphosphate reductase (large subunit) NrdZ (ribonucleotide reductase)	P9WH77	information pathways	0	Rv0570, (MTV039.08), len: 692 aa. Probable nrdZ, ribonucleoside-diphosphate reductase, large subunit, highly similar to others e.g. NP_070492.1|NC_000917|NRD|AE000988_11 ribonucleotide reductase from Archaeoglobus fulgidus (752 aa), FASTA scores: opt: 2001, E(): 0, (52.5% identity in 562 aa overlap) (N-terminus shorter); U73619|TAU73619_1|T37459 ribonucleotide reductase from Thermoplasma acidophi…	NonEssential	NonEssential
Rv3629c	Rv3629c	600.596	-0.481969	0.0858269	-5.6156	1.95887e-08	1.62457e-07	Unknown	Probable conserved integral membrane protein	O06378	cell wall and cell processes	0	Rv3629c, (MTCY15C10.23), len: 365 aa. Probable conserved integral membrane protein, equivalent to O69543|MLCB2548.26|ML0205 putative membrane protein from Mycobacterium leprae (356 aa), FASTA scores: opt: 1547, E(): 3e-89, (66.2% identity in 361 aa overlap). Also similar to other membrane and hypothetical proteins e.g. CAC37534|SCIF3.15c putative integral membrane protein from Streptomyces coelic…	NonEssential	NonEssential
Rv0881	Rv0881	297.913	-0.480745	0.192119	-2.50233	0.012338	0.0346569	Causes methylation	Possible rRNA methyltransferase (rRNA methylase)	P9WFY3	intermediary metabolism and respiration	MSMEG_5687	Rv0881, (MTCY31.09), len: 288 aa. Possible rRNA methyltransferase, highly similar to others and hypothetical proteins e.g. CAB76071.1|AL157953 putative rRNA methylase from Streptomyces coelicolor (272 aa); NP_421117.1|NC_002696 spoU rRNA methylase family protein from Caulobacter crescentus (268 aa); D90913_93|P74261 rRNA methylase from Synechocystis sp. (274 aa), FASTA scores: E(): 1.1e-13, (26.3…	NonEssential	NonEssential
Rv2729c	Rv2729c	724.167	-0.479132	0.239349	-2.00182	0.0453043	0.102974	Unknown	Probable conserved integral membrane alanine valine and leucine rich protein	O33234	cell wall and cell processes	MSMEG_2732	Rv2729c, (MTCY154.09c), len: 301 aa. Probable conserved integral membrane ala-, val-, leu-rich protein, similar to P42459|YLEU_CORGL hypothetical 29.6 KDA protein from Corynebacterium glutamicum (Brevibacterium flavum)(270 aa), FASTA scores: opt: 365, E(): 4.7e-15, (30.75% identity in 221 aa overlap); and to other integral membrane proteins (principally from Streptomyces sp.) e.g. Q9EWZ8|2SCG38.2…	NonEssential	NonEssential
Rv0157A	Rv0157A	244.12	-0.47881	0.125682	-3.80971	0.000139132	0.000638257	Unknown	Conserved protein	I6WXK8	conserved hypotheticals	0	Rv0157A, len: 42 aa. Conserved protein, showing similarity to C-terminal part (aa 186-220) of O53976|Rv1975|MTV051.13 conserved hypothetical protein from Mycobacterium tuberculosis (221 aa), FASTA scores: opt: 173, E(): 3e-06, (62.5% identity in 40 aa overlap).	NonEssential	NonEssential
Rv2256c	Rv2256c	2867.15	-0.477025	0.114911	-4.15125	3.30665e-05	0.000169513	Unknown	Conserved hypothetical protein	O53530	conserved hypotheticals	MSMEG_4336	Rv2256c, (MTV022.06c), len: 177 aa. Conserved hypothetical protein, similar to Streptomyces glaucescens ORF5 (164 aa) and Streptomyces coelicolor hypothetical protein SC4A7.19c (164 aa; emb|CAB62723.1|AL133423). FASTA scores: sptr|Q54209|Q54209 FABD, FABH, FABC, FABB, and ORF5 (164 aa) opt: 504, E(): 3.9e-27; (44.4% identity in 162 aa overlap).	NonEssential	NonEssential
Rv2401A	Rv2401A	73.5683	-0.475362	0.203955	-2.33072	0.0197683	0.0514925	Unknown	Possible conserved membrane protein	Q79FE4	cell wall and cell processes	MSMEG_4534	Rv2401A, len: 67 aa. Possible conserved membrane protein, highly similar, but with 29 aa shorter, to ML0614|AL583919_34|Q49760 from Mycobacterium leprae (95 aa), FASTA scores: opt: 297, E(): 3.6e-15, (67.7% identity in 65 aa overlap). Has hydrophobic stretch.	Uncertain	Essential
Rv1565c	Rv1565c	3063.32	-0.475107	0.107353	-4.42567	9.61423e-06	5.54476e-05	Unknown	Conserved hypothetical membrane protein	O06625	cell wall and cell processes	MSMEG_3187	Rv1565c, (MTCY336.38), len: 729 aa. Conserved hypothetical membrane protein, some similarity to O05402 hypothetical 72.2 kDa protein from Bacillus subtilis (634 aa), FASTA results: opt: 384, E(): 4.8e-17, (29.1% identity in 378 aa overlap); and to Y392_HAEIN|P43993 hypothetical protein hi0392 from H. influenzae (245 aa), FASTA results: opt: 265, E(): 5.5e-10, (28.3% identity in 247 aa overlap). C…	NonEssential	Essential
Rv2103c	vapC37	493.125	-0.475072	0.113122	-4.19964	2.67335e-05	0.000139724	Unknown	Possible toxin VapC37. Contains PIN domain.	O53501	virulence, detoxification, adaptation	0	Rv2103c, (MTV020.03), len: 144 aa. Possible vapC37, toxin, part of toxin-antitoxin (TA) operon with Rv2104c, contains PIN domain, see Arcus et al. 2005. Similar to others in Mycobacterium tuberculosis including Rv0749, Rv0277c, Rv2530c, Rv3320c, Rv2494, Rv2872, Rv0617, Rv1242 etc.	NonEssential	NonEssential
Rv2818c	Rv2818c	243.198	-0.474888	0.260934	-1.81995	0.068766	0.142576	Unknown	Hypothetical protein	P71635	unknown	0	Rv2818c, (MTCY16B7.25), len: 382 aa. Hypothetical unknown protein, equivalent to AAK47210 from Mycobacterium tuberculosis strain CDC1551 (430 aa) but shorter 48 aa. This region is a possible MT-complex-specific genomic island (See Becq et al., 2007).	NonEssential	NonEssential
Rv0106	Rv0106	382.48	-0.473633	0.178229	-2.65744	0.00787371	0.0233765	Function unknown	Conserved hypothetical protein	P9WPI5	conserved hypotheticals	MSMEG_6069	Rv0106, (MTCY251.25), len: 398 aa. Conserved hypothetical protein, similar to others e.g. AL049841|SCE9_33 from Streptomyces coelicolor (370 aa), FASTA scores: opt: 282, E(): 2.5e-11, (32.0% identity in 381 aa overlap); etc. Some similarity to P94400 homologue to nitrile hydratase region from Bacillus subtilis (397 aa), FASTA scores: opt: 226, E(): 5.4e-08, (26.4% identity in 405 aa overlap). Als…	NonEssential	NonEssential
Rv3477	PE31	2793.71	-0.473108	0.425847	-1.11098	0.266576	0.407943	Function unknown	PE family protein PE31	I6YG87	PE/PPE	0	Rv3477, (MTCY13E12.30), len: 98 aa. PE31, Member of the Mycobacterium tuberculosis PE family (see Brennan & Delogu 2002), similar to O53941|Rv1791|MTV049.13 (99 aa), FASTA scores: opt: 373, E(): 4.3e-18, (64.65% identity in 99 aa overlap); MTCI364.07; MTCY21C12.10c; MTCY1A11.25c; MTC1A11.04; MTCY359.33; etc.	NonEssential	NonEssential
Rv1057	Rv1057	3087.88	-0.472204	0.29683	-1.59083	0.111649	0.208834	Function unknown	Conserved hypothetical protein	O53405	conserved hypotheticals	0	Rv1057, (MTV017.10), len: 393 aa. Conserved hypothetical protein, some similarity to X84710|MMSAG_1 surface antigen of Methanosarcina mazeii (491 aa), FASTA scores: opt: 363, E():6.2e-15, (31.3% identity in 294 aa overlap). Regulated by MprA (Rv0981) under physiological conditions and environmental stress (SDS and Triton X-100) (See He et al., 2006).	NonEssential	NonEssential
Rv3458c	rpsD	3036.37	-0.4717	0.191257	-2.46631	0.0136513	0.0379213	This protein binds directly to 16S ribosomal RNA.	30S ribosomal protein S4 RpsD	P9WH35	information pathways	MSMEG_1523	Rv3458c, (MTCY13E12.11c), len: 201 aa. rpsD, 30S ribosomal protein S4, equivalent to Q9X799|RS4_MYCLE|RPSD|ML1958|MLCB1222.28c 30S ribosomal protein S4 from Mycobacterium leprae (201 aa), FASTA scores: opt: 1271, E(): 2.2e-73, (93.5% identity in 201 aa overlap); and P45811|RS4_MYCBO|RPSD from Mycobacterium bovis (131 aa), FASTA scores: opt: 867, E(): 4.9e-48, (100.0% identity in 130 aa overlap). …	Essential	Essential
Rv1387	PPE20	13469.1	-0.470509	0.156922	-2.99837	0.0027143	0.00919427	Function unknown	PPE family protein PPE20	P9WI23	PE/PPE	0	Rv1387, (MTCY21B4.04), len: 539 aa. PPE20, Member of Mycobacterium tuberculosis PPE family of proteins, similar to many e.g. Y05F_MYCTU|Q10892 hypothetical 46.9 kd protein cy251.15 (463 aa), FASTA scores: E(): 4.2e-26, (37.7% identity in 531 aa overlap); similar also to MTCY274.23c (37.5% identity in 168 aa overlap). Contains PS00343 Gram-positive cocci surface proteins 'anchoring' hexapeptide. A…	NonEssential	NonEssential
Rv2293c	Rv2293c	198.849	-0.469942	0.132194	-3.55495	0.000378046	0.00157252	Unknown	Conserved hypothetical protein	P9WLE1	conserved hypotheticals	0	Rv2293c, (MTCY339.17), len: 246 aa. Conserved hypothetical protein; some similarity to hypothetical protein (299 aa) AAK24237.1| (AE005897) belonging to phosphorylase family [Caulobacter crescentus] (33% identity in 131 aa overlap). Possible lipoprotein: signal peptide at N-terminus	NonEssential	NonEssential
Rv1380	pyrB	382.648	-0.469807	0.171595	-2.73788	0.0061837	0.0189766	Involved in pyrimidine biosynthesis (second step) [catalytic activity: carbamoyl phosphate + L-aspartate = phosphate + N-carbamoyl-L-aspartate]	Probable aspartate carbamoyltransferase PyrB (ATCase) (aspartate transcarbamylase)	P9WIT7	intermediary metabolism and respiration	MSMEG_3043	Rv1380, (MTCY02B12.14), len: 319 aa. Probable pyrB, aspartate carbamoyltransferase, similar to many e.g. PYRB_BACCL|P41008 aspartate carbamoyltransferase from Bacillus caldolyticus (308 aa), FASTA scores, opt: 639, E(): 7.3e-36, (39.5% identity in 311 aa overlap). Contains PS00097 Aspartate and ornithine carbamoyltransferases signature. Belongs to the ATCases/OTCases family.	Essential	Essential
Rv0300	vapB2	291.741	-0.469412	0.221372	-2.12046	0.0339669	0.0808677	Unknown	Possible antitoxin VapB2	O07227	virulence, detoxification, adaptation	0	Rv0300, (MTCY63.05), len: 73 aa. Possible vapB2, antitoxin, part of toxin-antitoxin (TA) operon with Rv0301 (See Arcus et al., 2005; Pandey and Gerdes, 2005). Weak similarity with others e.g. Rv3697c from Mycobacterium tuberculosis (145 aa), Rv1721c|MTCY04C12.06c|Z81360|MTCY4C12_4 conserved hypothetical protein from Mycobacterium tuberculosis (75 aa), FASTA scores: opt: 84, E(): 8.3, (39.5% ident…	NonEssential	NonEssential
Rv3388	PE_PGRS52	102.401	-0.468727	0.238685	-1.96379	0.0495542	0.110444	Function unknown	PE-PGRS family protein PE_PGRS52	Q6MWX5	PE/PPE	0	Rv3388, (MTV004.46), len: 731 aa. PE_PGRS52, Member of the M. tuberculosis PE family, PGRS subfamily of gly-rich proteins (see citation below), similar to many PE-family proteins from Mycobacterium tuberculosis strains H37Rv and CDC1551 e.g. O53553|YZ08_MYCTU|RV3508|MTV023.15 (1901 aa), FASTA scores: opt: 2380, E(): 3.6e-87, (53.8% identity in 773 aa overlap); and MTV023_21, MTV023_18, MTV023_14,…	NonEssential	NonEssential
Rv3861	Rv3861	175.719	-0.466962	0.391386	-1.1931	0.23283	0.36679	Unknown	Hypothetical protein	P96216	conserved hypotheticals	0	Rv3861, (MTCY01A6.07c), len: 108 aa. Hypothetical unknown protein. Overlaps in part next ORF Rv3862c|whiB6.	Uncertain	NonEssential
Rv3889c	espG2	533.469	-0.465896	0.151725	-3.07066	0.00213587	0.0074616	Unknown	ESX-2 secretion-associated protein EspG2	P9WJC9	cell wall and cell processes	0	Rv3889c, (MTCY15F10.23), len: 276 aa. EspG2, ESX-2 secretion-associated protein.	NonEssential	NonEssential
[truncated: 3,350 more rows]

## Sheet: STRING_FA_Upregulated
STRING Network functional analysis of upreglated genes shortlists as compared to the full genome using Gene Ontologies, STRING local network clusters, annotated keywords, KEGG pathways and InterPro protein domains and features as categories. Multiple comparisons were compensated for using the false discovery rate (FDR), with significant enrichment considered as FDR > 0.05.
Basic settings
	Network type: full STRING network
	Meaning of network edges: evidence
	Active interaction sources: Experiments, Co-expression, Neighbourhood, Co-occurance
	Minimum required interaction score: High confidence (0.700)
Network Stats
	number of nodes:	219
	number of edges:	187
	average node degree:	1.71
[truncated: 54 more rows]

## Sheet: STRING_FA_Downreglated
STRING Network functional analysis of upreglated genes shortlists as compared to the full genome using Gene Ontologies, STRING local network clusters, annotated keywords, KEGG pathways and InterPro protein domains and features as categories. Multiple comparisons were compensated for using the false discovery rate (FDR), with significant enrichment considered as FDR > 0.05.
[truncated: 22 more rows]
